# Supplementary material for: Temporal Variations of Water Productivity in Irrigated Corn: An Analysis of Factors Influencing Yield and Water Use across Central Nebraska
Source: PLoS One. 2016 Aug 30;11(8):e0161944. doi: 10.1371/journal.pone.0161944 (PMC5004851; doi:10.1371/journal.pone.0161944)
Supplement: S1 Dataset — (XLSX) [file pone.0161944.s001.xlsx]

## Sheet: WP
observed data Central Platte												observed data Tri Basin												simulated data Central Platte												simulated data Tri Basin
Corn yields in t/ha per quarter section in Central Platte (2005 – 2013)												Corn yields in t/ha per quarter section in the Tri Basin (2005 – 2013)												Simulated yield rates under irrigated conditions Central Platte [t/ha] (2005-2013)												Simulated Yield rates under irrigated conditions Tri Basin [t/ha] (2005-2013)
Quarter Section #	2005	2006	2007	2008	2009	2010	2011	2012	2013			Quarter Section #	2005	2006	2007	2008	2009	2010	2011	2012	2013			Quarter Section #	2005	2006	2007	2008	2009	2010	2011	2012	2013			Quarter Section #	2005	2006	2007	2008	2009	2010	2011	2012	2013
1	14.02	14.02	11.63	11.63	14.95	14.17	12.28	14.27	15.73			1	13.39	N/A	12.82	12.45	N/A	13.89	N/A	14.77	12.51			1	12.198	12.496	11.288	14.571	14.791	11.718	11.661	11.34	12.033			1	11.915	11.918	11.234	14.291	14.997	12.005	12.671	11.216	12.246
2	12.7	12.51	N/A	14.14	14.77	N/A	13.52	15.46	N/A			2	14.58	11	16.34	15.53	N/A	N/A	12.32	12.32	N/A			2	11.944	11.951	11.343	14.586	15.049	13.66	12.597	11.936	12.509			2	11.601	11.716	11.173	14.273	15.089	11.797	12.379	11.156	11.881
3	11.94	9.74	9.74	3.46	N/A	6.92	11.63	11	11.82			3	N/A	12.26	N/A	N/A	N/A	N/A	N/A	14.46	N/A			3	12.866	12.034	11.046	14.334	15.154	11.671	12.155	11.449	13.019			3	11.799	11.933	11.006	14.643	14.821	11.783	12.079	11.584	12.496
4	N/A	12.07	11.94	N/A	13.52	8.8	3.77	12.51	N/A			4	13.01	11.38	12.38	12.7	15.78	13.58	N/A	13.45	N/A			4	12.309	11.804	11.342	14.51	15.056	13.665	12.593	11.937	12.51			4	12.008	12.242	11.238	14.579	14.669	12.106	12.413	11.545	12.603
5	11.35	12.2	10.22	10.59	12.82	11.54	11.63	12.57	13.74			5	N/A	10.84	N/A	12.57	14.14	N/A	13.26	14.02	N/A			5	11.746	11.102	10.746	14.244	15.791	14.804	12.577	12.128	11.919			5	11.905	11.932	11.158	14.319	14.753	11.967	12.365	11.253	12.279
6	11.32	N/A	N/A	5.91	N/A	11.23	11.24	N/A	N/A			6	13.2	N/A	N/A	N/A	N/A	N/A	N/A	13.2	N/A			6	11.872	11.282	11.061	14.376	15.189	14.138	12.755	11.895	12.143			6	11.804	11.936	11.008	15.025	14.815	12.044	12.079	11.585	12.5
7	11.38	11.44	10.94	11.57	10.31	11.82	10.5	N/A	14.65			7	13.45	N/A	N/A	N/A	N/A	N/A	N/A	N/A	N/A			7	11.35	11.112	10.749	14.463	15.46	14.399	12.365	11.854	11.91			7	11.919	12.03	11.234	14.291	14.991	12.003	12.429	11.225	12.27
8	11.63	10.69	11.73	8.17	11.84	6.29	10.69	11	11.94			8	13.2	11.94	12.57	13.2	13.2	12.57	8.8	11.94	13.2			8	N/A	N/A	N/A	N/A	N/A	N/A	N/A	N/A	N/A			8	N/A	N/A	N/A	N/A	N/A	N/A	N/A	N/A	N/A
9	9.74	11.63	N/A	11.32	N/A	3.77	11	N/A	13.52			9	12.89	11.94	12.26	12.57	15.15	N/A	14.46	13.83	N/A			9	12.653	12.024	11.437	14.617	15.837	11.394	11.731	11.39	12.395			9	11.887	11.952	11.156	14.998	14.748	11.978	12.377	11.567	12.549
10	11.88	12.16	12.09	11.76	12.99	12.78	12.78	13.52	13.42			10	13.7	11.19	13.39	13.33	15.53	14.21	12.76	14.96	14.4			10	13.078	11.927	10.812	14.546	15.711	11.235	11.695	11.255	12.973			10	12.299	12.259	11.512	14.588	14.646	12.338	12.431	11.562	12.606
11	N/A	N/A	11.94	9.24	N/A	N/A	12.13	N/A	12.82			11	N/A	N/A	N/A	N/A	N/A	N/A	N/A	N/A	N/A			11	N/A	N/A	N/A	N/A	N/A	N/A	N/A	N/A	N/A			11	N/A	N/A	N/A	N/A	N/A	N/A	N/A	N/A	N/A
12	11.63	N/A	N/A	11.63	13.83	14.14	13.2	N/A	13.2			12	N/A	11.63	11.88	N/A	14.77	N/A	N/A	14.71	N/A			12	12.532	11.128	10.505	14.528	15	11.014	11.54	10.568	12.831			12	11.893	11.128	10.505	14.997	15	11.976	12.378	11.57	12.552
13	N/A	8.8	11.32	10	N/A	11.63	N/A	9.43	N/A			13	N/A	N/A	N/A	N/A	N/A	N/A	N/A	N/A	N/A			13	12.17	10.876	10.574	14.072	14.987	10.508	11.461	10.596	12.558			13	12.014	12.251	11.475	14.307	14.67	12.066	12.46	11.551	12.604
14	13.33	13.83	12.6	N/A	15.75	15	12.38	12.57	15.17			14	13.01	12.13	12.26	11.94	9.87	N/A	N/A	16.09	15.97			14	12.568	12.47	11.27	14.482	14.369	11.736	11.722	11.045	12.06			14	11.763	11.934	10.992	14.659	14.842	11.811	11.845	11.596	12.761
15	13.4	13.69	12.38	12.51	16.67	14.13	12.32	N/A	16.19			15	13.08	12.26	12.89	N/A	15.4	14.14	12.45	N/A	13.26			15	12.587	12.474	11.278	14.469	14.37	11.733	11.84	11.047	12.077			15	12.299	12.274	11.512	14.332	14.63	12.337	12.442	11.576	12.607
16	12.86	N/A	10.44	13.7	13.36	11.94	10.75	10.06	13.2			16	12.89	N/A	12.45	14.46	13.83	N/A	13.26	13.2	13.2			16	12.89	11.831	10.996	14.447	15.192	11.668	11.983	11.455	13.254			16	12.259	12.362	11.735	14.998	14.604	11.998	12.298	11.655	12.49
17	13.33	12.38	11.88	11.88	16.03	N/A	6.92	16.66	15.46			17	13.83	10.69	N/A	N/A	14.4	11.63	N/A	N/A	N/A			17	12.588	12.445	11.266	14.235	14.51	11.744	11.837	11.084	12.135			17	12.626	12.1	11.176	14.784	14.981	12.007	11.988	11.416	12.194
18	N/A	N/A	N/A	N/A	N/A	N/A	N/A	N/A	N/A			18	12.57	10.69	N/A	10.69	N/A	13.2	10.69	10.69	N/A			18	12.892	12.085	10.999	14.464	15.197	11.666	11.987	11.454	13.245			18	12.317	12.583	11.097	14.805	15.269	12.209	11.898	11.43	12.3
19	12.26	N/A	11.94	12.57	12.57	N/A	13.2	13.2	N/A			19	10	10.18	9.43	11.13	11.13	11.13	11.25	11.25	11.88			19	12.452	12.679	11.57	14.554	15.57	12.243	12.021	11.411	12.257			19	12.653	12.101	11.187	14.392	14.978	12.005	12.175	11.419	12.224
20	13.26	13.81	12.72	13.45	16.68	14.46	12.29	17.25	16.41			20	11.32	N/A	11.5	11.69	N/A	11.94	10.12	13.2	12.89			20	12.495	12.434	10.973	14.549	14.807	12.002	12.014	11.095	12.163			20	12.642	12.108	11.183	14.78	14.795	12.006	11.985	11.416	12.2
21	12.26	11.6	9.56	11.13	10.44	9.74	N/A	6.41	11.88			21	10.37	N/A	12.01	2.39	N/A	N/A	15.09	14.77	N/A			21	12.878	12.053	11.051	14.375	15.17	11.672	12.168	11.452	12.998			21	12.351	12.341	11.524	14.824	15.589	11.968	12.192	11.418	12.263
22	11.57	10.48	9.68	11.23	12.51	9.83	6.41	11.34	12.7			22	N/A	N/A	10.69	N/A	N/A	N/A	N/A	N/A	N/A			22	12.753	12.335	11.225	14.375	14.967	11.707	12.167	11.431	12.365			22	12.659	12.104	11.189	14.391	14.794	12.005	12.176	11.419	12.226
23	12.57	11.19	8.74	N/A	N/A	4.48	6.31	12.05	12.15			23	13.52	12.53	11.94	N/A	15.3	14.77	10.06	14.14	17.16			23	12.993	11.88	11.034	13.874	15.17	11.882	11.985	11.152	13.063			23	12.4	12.386	11.221	14.463	14.798	12.006	12.009	11.403	12.134
24	11.81	13.01	11.86	12.06	13.01	12.2	11.28	9.24	11			24	13.47	12.32	11.09	8.3	12.8	11.53	8.8	13.2	13.91			24	12.894	12.084	11.311	14.513	15.433	11.93	12.022	11.452	12.823			24	12.498	12.402	11.225	14.514	14.806	12.002	11.837	11.094	12.102
25	10.12	12.57	12.01	9.62	12.07	8.93	10	11.38	3.04			25	12.95	N/A	N/A	12.82	N/A	13.64	12.07	N/A	13.89			25	12.32	11.562	11.063	14.535	15.104	13.689	12.765	11.923	12.525			25	12.304	12.315	11.514	14.596	14.597	12.334	12.447	11.611	12.507
26	N/A	12.38	11.32	11	14.14	N/A	N/A	13.33	N/A			26	N/A	N/A	10.69	N/A	N/A	13.52	9.12	N/A	12.57			26	12.322	11.558	11.062	14.311	15.118	13.933	12.765	11.918	12.529			26	12.675	12.117	11.197	14.763	14.795	12.005	11.983	11.418	12.222
27	12.82	13.01	12.59	12.67	14.4	12.42	N/A	15.21	11.63			27	10.12	10.06	9.49	10.06	N/A	10.22	10.5	13.45	11.13			27	11.612	11.129	10.779	14.245	15.395	14.445	12.729	11.871	12.171			27	12.745	11.928	10.921	14.58	15.129	11.931	12.148	11.433	13.215
28	12.2	13.39	12.95	13.01	14.46	13.01	11.25	13.42	14.3															28	12.583	12.07	11.324	14.616	15.725	11.616	11.875	11.437	12.423
29	12.26	13.33	13.08	12.45	4.4	12.82	N/A	14.46	13.7			Irrigation amounts in mm per quarter section in the Tri Basin (2005 – 2013)												29	12.72	12.081	11.001	14.477	15.333	11.95	12.005	11.455	13.242			Simulated yield rates under rainfed conditions Tri Basin [t/ha] (2005-2013)
30	13.23	12.99	12.59	12.89	10.16	12.38	11.94	14.94	15.21			Quarter Section #	2005	2006	2007	2008	2009	2010	2011	2012	2013			30	12.882	12.065	10.987	14.368	15.178	11.671	12.176	11.452	13.283			Quarter Section #	2005	2006	2007	2008	2009	2010	2011	2012	2013
31	13.26	10.31	11.5	12.38	13.58	12.95	12.01	12.82	N/A			1	279.4	N/A	203.2	228.6	N/A	165.1	N/A	381	342.9			31	11.75	11.098	10.745	14.253	15.808	14.78	12.573	12.125	11.922			1	5.518	8.476	8.8	9.002	11.214	8.747	8.887	3.461	4.37
32	11.94	13.2	11.47	10.84	11.16	9.27	11.63	12.1	13.2			2	482.6	330.2	431.8	304.8	N/A	N/A	457.2	660.4	N/A			32	12.663	12.035	11.44	14.691	15.814	11.563	11.669	11.402	12.404			2	4.855	8.133	8.463	8.93	9.977	8.823	8.586	2.924	1.409
33	12.26	12.38	11.88	N/A	N/A	11.73	10.85	9.43	12.3			3	N/A	330.2	N/A	N/A	N/A	N/A	N/A	406.4	N/A			33	12.637	12.007	11.436	14.438	15.859	11.379	11.563	11.38	12.396			3	6.064	8.492	8.762	9.908	10.9	8.957	9.178	3.717	6.755
34	12.51	N/A	11.13	13.2	13.2	13.52	13.2	13.2	N/A			4	304.8	254	254	304.8	304.8	177.8	N/A	482.6	N/A			34	12.581	12.066	11.326	14.627	15.738	11.61	11.661	11.426	12.421			4	5.206	8.416	8.457	8.811	10.78	9.048	9.168	3.717	3.915
35	11	5.41	N/A	13.7	14.77	13.45	11.25	12.64	13.01			5	N/A	203.2	N/A	127	241.3	N/A	279.4	508	N/A			35	11.354	11.108	10.748	14.236	15.476	14.912	12.361	11.85	11.914			5	5.367	8.522	8.834	9.689	10.731	8.64	9.144	3.555	5.558
36	11.63	11.47	11.32	8.02	6.29	5.03	10.37	11	11.94			6	355.6	N/A	N/A	N/A	N/A	N/A	N/A	609.6	N/A			36	12.633	11.555	11.083	14.443	15.866	11.375	11.564	11.374	12.393			6	4.237	6.883	8.765	9.363	8.535	8.955	9.178	2.675	2.27
37	12.57	13.2	11.73	12.95	12.13	13.2	10.73	11.16	N/A			7	279.4	N/A	N/A	N/A	N/A	N/A	N/A	N/A	N/A			37	12.639	12.007	11.437	14.437	15.857	11.38	11.563	11.382	12.398			7	5.409	8.486	8.804	9.035	11.207	8.748	8.894	3.571	4.584
38	11.69	12.38	12.13	12.38	N/A	14.02	12.76	13.08	13.08			8	482.6	469.9	177.8	254	304.8	241.3	228.6	381	406.4			38	12.891	12.085	11.317	14.564	15.68	11.916	11.86	11.445	12.805			8	N/A	N/A	N/A	N/A	N/A	N/A	N/A	N/A	N/A
39	11.94	11.32	12.26	12.79	11.22	12.67	11.69	14.3	14.96			9	355.6	203.2	152.4	228.6	228.6	N/A	177.8	330.2	N/A			39	12.666	12.04	11.441	14.682	15.805	11.571	11.67	11.406	12.406			9	5.223	8.543	8.838	10.064	10.773	8.829	9.154	3.646	6.048
40	13.04	12.57	12.1	10.75	9.74	13.39	13.26	12.79	13.36			10	406.4	279.4	355.6	342.9	304.8	228.6	355.6	508	762			40	12.613	11.533	10.973	14.481	15.642	11.337	11.563	11.354	12.391			10	5.921	8.79	8.448	9.126	11.394	8.713	9.181	3.522	5.081
41	14.08	11.25	11.38	11.38	2.01	N/A	12.64	14.52	15.34			11	N/A	N/A	N/A	N/A	N/A	N/A	N/A	N/A	N/A			41	12.889	12.089	11.317	14.568	15.682	11.641	11.86	11.443	12.795			11	N/A	N/A	N/A	N/A	N/A	N/A	N/A	N/A	N/A
42	12.98	12.76	12.32	12.32	13.35	12.42	12.79	13.89	13.78			12	N/A	N/A	101.6	N/A	127	N/A	N/A	279.4	N/A			42	12.545	11.956	11.014	14.677	15.962	11.476	11.601	11.329	12.946			12	5.196	8.545	8.84	10.055	11.012	8.866	9.156	3.65	6.062
43	N/A	N/A	9.56	10.62	N/A	10.62	11.76	N/A	12.89			13	N/A	N/A	N/A	N/A	N/A	N/A	N/A	N/A	N/A			43	12.64	11.498	11.035	14.719	15.862	11.327	11.52	11.335	12.931			13	5.57	8.782	8.461	9.01	11.201	8.707	8.915	3.541	5.067
44	13.52	N/A	12.57	11.63	N/A	11.63	12.89	13.52	13.52			14	254	203.2	165.1	228.6	101.6	N/A	N/A	381	419.1			44	12.582	12.077	11.323	14.613	15.723	11.619	11.873	11.434	12.415			14	6.156	8.496	8.755	9.967	10.879	8.973	8.933	3.763	7.103
45	13.22	12.38	11.79	10.46	13.56	13.05	11.27	12.95	14.29			15	381	279.4	254	N/A	406.4	330.2	355.6	N/A	685.8			45	12.626	11.546	11.081	14.465	15.884	11.363	11.564	11.367	12.393			15	5.929	8.754	8.451	8.818	11.423	8.714	9.187	3.52	5.209
46	N/A	11.94	N/A	11.63	N/A	9.4	9.4	9.49	N/A			16	381	N/A	279.4	254	304.8	N/A	279.4	330.2	355.6			46	12.641	11.495	11.029	14.711	15.854	11.261	11.514	11.332	12.933			16	3.368	7.632	8.492	8.734	9.859	9.031	8.821	2.808	6.823
47	13.01	N/A	12.26	12.2	13.2	12.7	12.51	13.14	N/A			17	508	508	N/A	N/A	304.8	457.2	N/A	N/A	N/A			47	12.672	11.938	10.943	14.58	15.734	11.249	11.506	11.279	12.962			17	4.571	7.434	8.206	9.741	8.153	8.536	9.031	2.768	8.034
48	11.94	12.32	12.1	10.34	13.74	13.11	11.18	11.5	14.84			18	482.6	304.8	N/A	304.8	N/A	279.4	228.6	635	N/A			48	12.579	12.081	11.323	14.619	15.73	11.617	11.874	11.43	12.404			18	4.499	8.155	8.86	9.347	9.058	8.782	8.987	3.024	6.966
49	13.6	12.64	13.45	14.21	12.38	13.08	13.7	14.86	15.97			19	330.2	635	381	381	381	381	381	381	228.6			49	12.666	12.05	11.439	14.676	15.798	11.577	11.669	11.404	12.397			19	4.579	7.436	8.247	9.971	8.332	8.536	9.032	2.839	8.123
50	12.32	11.88	11.88	12.32	11.44	12.89	11.61	14.35	14.33			20	381	N/A	304.8	254	N/A	254	228.6	508	558.8			50	12.67	12.058	11.44	14.662	15.783	11.587	11.665	11.409	12.398			20	4.673	7.562	8.292	9.799	8.218	8.537	9.016	2.781	8.033
51	12.26	13.83	13.04	13.77	14.18	12.78	13.83	15.09	N/A			21	381	N/A	635	457.2	N/A	N/A	444.5	508	N/A			51	13.089	11.943	10.962	14.608	15.757	11.259	11.638	11.293	12.957			21	4.521	8.308	8.687	9.369	8.394	8.768	8.975	2.782	7.012
52	N/A	10.37	11.61	11.13	N/A	12.57	11.5	8.49	4.21			22	N/A	N/A	228.6	N/A	N/A	N/A	N/A	N/A	N/A			52	12.671	11.937	10.943	14.583	15.738	11.246	11.417	11.277	12.96			22	4.579	7.499	8.243	9.953	8.35	8.536	9.032	2.836	8.141
53	11.16	10.12	10.37	11.13	12.51	10.25	9.12	10.37	11.63			23	330.2	262.47	304.8	N/A	194.73	228.6	254	558.8	635			53	13.066	11.814	10.775	14.749	15.687	11.214	11.46	11.221	12.972			23	5.555	7.633	8.727	10.099	8.861	8.532	9.023	3.119	7.848
54	13.05	N/A	11.63	8.04	13.19	13.14	13.2	12.61	13.42			24	491.07	279.4	270.93	228.6	423.33	313.27	220.13	609.6	575.73			54	12.397	11.385	10.767	14.498	15.743	11.047	11.471	11.39	12.845			24	4.508	6.599	8.038	9.171	7.39	8.53	9.017	2.453	6.907
55	10.91	N/A	11.12	9.97	12.06	10.55	12.1	N/A	N/A			25	355.6	N/A	N/A	279.4	N/A	254	203.2	N/A	406.4			55	12.388	11.374	11.085	14.475	15.728	11.037	11.454	11.37	12.845			25	4.354	8.36	8.472	8.169	10.614	8.719	9.195	2.948	5.056
56	11.63	N/A	11.88	11.68	10.85	12.7	13.77	N/A	N/A			26	N/A	N/A	228.6	N/A	N/A	228.6	228.6	N/A	304.8			56	12.4	11.39	10.772	14.366	15.614	11.051	11.475	11.397	12.844			26	4.374	6.783	8.047	9.183	7.734	8.537	9.016	2.572	7.469
57	12.89	13.2	11.94	13.26	16.34	15.65	12.38	N/A	N/A			27	482.6	279.4	203.2	203.2	N/A	165.1	203.2	711.2	558.8			57	12.652	11.813	10.773	14.747	15.686	11.212	11.458	11.218	12.972			27	4.889	6.688	8.287	9.636	9.776	8.809	9.302	2.827	7.986
58	13.83	14.14	13.44	9.9	14.35	10.23	12.26	15.01	15.19															58	12.666	11.349	11.03	14.451	15.693	11.069	11.714	11.329	12.845
59	12.26	11.57	12.24	11.19	13.52	12.73	12.89	13.52	13.48			soil water at planting + in season precipitation [mm] per Quarter Section (Tri Basin 2005-2013)												59	12.642	11.8	10.744	14.716	15.668	11.196	11.433	11.202	12.972			Simulated Irrigation Amounts Tri Basin [mm] (2005-2013)
60	9.77	8.1	9.9	8.71	9.76	7.86	N/A	N/A	N/A			Quarter Section #	2005	2006	2007	2008	2009	2010	2011	2012	2013			60	12.382	11.368	11.065	14.321	15.715	11.031	11.726	11.358	12.844			Quarter Section #	2005	2006	2007	2008	2009	2010	2011	2012	2013
61	10.69	12.89	11	11.82	13.99	11.47	10.79	13.11	13.83			1	568.797	733.025	635.008	627.236	577.306	729.142	648.347	347.152	439.794			61	12.65	11.331	10.966	14.251	15.666	11.06	11.692	11.297	12.843			1	172	108	64	160	128	0	87	314	281
62	8.8	N/A	N/A	N/A	6.92	N/A	N/A	N/A	N/A			2	564.17	714.8	620.267	626.975	573.656	750.796	625.268	343.812	429.003			62	12.654	11.336	10.981	14.259	15.671	11.063	11.695	11.304	12.842			2	202	114	96	160	123	32	128	319	295
63	6.29	N/A	N/A	N/A	5.66	N/A	N/A	N/A	N/A			3	546.221	715.472	684.555	689.036	568.07	714.133	683.916	358.46	480.146			63	12.668	11.354	11.034	14.294	15.695	11.071	11.703	11.334	12.843			3	156	95	32	128	128	32	32	284	240
64	13.01	N/A	13.39	N/A	15.09	10.69	N/A	N/A	N/A			4	570.385	740.856	648.315	630.93	578.893	712.322	664.521	349.19	448.982			64	12.598	11.526	10.757	14.36	15.153	11.005	11.619	10.912	12.836			4	178	123	32	192	128	32	96	315	285
65	13.74	N/A	13.83	N/A	15.04	N/A	13.24	N/A	15.14			5	557.145	734.874	658.97	660.755	573.325	727.319	671.299	356.185	462.395			65	12.553	11.477	10.605	14.376	14.952	10.959	11.559	10.909	12.83			5	188	96	32	128	96	0	64	288	262
66	12.89	N/A	12.57	N/A	N/A	15.09	13.26	N/A	N/A			6	509.16	660.606	643.958	639.005	520.983	678.425	639.835	322.885	446.727			66	12.605	11.28	10.787	14.377	15.165	11.012	11.63	10.927	12.837			6	184	128	64	160	157	32	64	310	262
67	N/A	N/A	N/A	N/A	N/A	N/A	9.12	11.13	N/A			7	567.856	740.131	638.936	632.178	577.565	729.127	655.833	350.073	444.613			67	12.52	11.12	10.471	14.501	14.869	10.926	11.521	10.84	12.828			7	177	106	64	160	128	0	96	303	283
68	13.01	11.32	N/A	N/A	N/A	14.21	N/A	14.71	N/A			8	559.301	741.042	655.52	656.294	574.582	728.844	671.534	356.519	460.472			68	12.559	11.055	10.576	14.734	15.008	10.772	11.297	10.801	12.838			8	N/A	N/A	N/A	N/A	N/A	N/A	N/A	N/A	N/A
69	10.69	N/A	13.08	12.73	12.13	12.2	N/A	12.67	13.52			9	554.731	739.05	670.409	671.058	572.957	720.506	683.946	359.524	472.032			69	12.525	11.123	10.482	14.511	14.991	10.93	11.527	10.847	12.829			9	188	96	32	128	96	0	64	285	241
70	12.89	13.45	10.12	12.82	14.77	11.5	10.81	13.26	13.39			10	571.18	743.614	653.811	632.073	579.569	704.886	670.931	349.802	452.568			70	12.654	11.078	10.742	14.237	15.016	10.786	11.643	10.842	12.846			10	160	111	32	182	96	32	64	301	265
71	13.01	12.2	10.81	7.65	14.33	11.13	11.88	14.08	9.56			11	549.507	727.026	680.769	683.269	570.186	715.464	686.783	359.692	478.668			71	12.267	11.062	10.599	14.11	15.005	10.778	11.31	10.811	12.84			11	N/A	N/A	N/A	N/A	N/A	N/A	N/A	N/A	N/A
72	11.1	11.38	10.18	3.58	14.52	N/A	11.63	12.07	N/A			12	555.16	742.143	670.999	671.065	573.381	719.949	686.167	360.216	472.91			72	12.623	11.299	10.856	14.417	15.621	11.031	11.654	10.964	12.839			12	188	96	32	128	96	0	64	285	240
73	11.32	N/A	N/A	8.8	N/A	10.56	9.49	N/A	14.14			13	568.689	749.954	651.664	637.584	578.98	715.447	672.62	353.151	454.426			73	12.275	11.067	10.617	14.129	15.005	10.783	11.32	10.82	12.842			13	173	106	32	160	96	32	64	297	265
74	N/A	N/A	N/A	4.97	N/A	4.12	N/A	N/A	N/A			14	542.597	709.664	693.473	698.72	566.386	709.468	688.835	359.426	486.46			74	12.271	11.064	10.609	14.119	15.007	10.896	11.315	10.816	12.841			14	160	88	32	96	96	32	32	280	214
75	11.94	11.63	10.06	11.63	11.44	9.37	8.42	8.93	11.94			15	571.376	747.507	658.395	634.305	580.064	700.325	677.178	351.082	456.258			75	12.152	10.865	10.873	14.295	15.179	10.726	11.442	10.609	12.558			15	160	115	32	189	96	32	64	301	264
76	10.56	10.53	N/A	10.69	10.69	7.86	N/A	6.92	N/A			16	521.61	746.801	658.101	635.611	534.115	664.426	697.631	339.9	468.043			76	12.155	10.867	10.876	14.306	15.17	10.503	11.444	10.609	12.557			16	216	141	64	160	128	32	64	310	224
77	12.05	11.42	N/A	12.51	14.25	13.2	10.37	12.89	14.46			17	527.617	633.268	615.831	687.675	487.718	571.71	592.908	302.421	477.527			77	12.653	11.076	10.733	14.164	15.004	10.784	11.338	10.835	12.844			17	192	128	64	128	160	96	64	288	186
78	11.8	N/A	9.94	N/A	12.5	N/A	9.49	11	12.51			18	502.661	688.461	641.816	677.401	510.65	600.442	654.36	312.459	473.496			78	12.285	11.074	10.725	14.155	15.003	10.597	11.333	10.831	12.843			18	192	96	64	128	160	96	64	287	192
79	10.88	11	N/A	11.32	11.94	11	N/A	9.37	N/A			19	533.6	629.62	614.406	686.892	485.792	571.787	587.933	303.731	479.084			79	12.161	10.87	10.881	14.322	15.159	10.503	11.448	10.61	12.557			19	192	128	64	128	160	96	64	287	159
80	5.59	7.39	9.56	10.5	13.04	10.25	N/A	N/A	12.95			20	529.157	633.762	614.02	687.614	487.087	569.509	591.156	302.063	477.846			80	12.154	10.866	10.867	14.305	15.161	10.5	11.439	10.603	12.556			20	192	96	64	128	160	96	64	309	183
81	11.32	12.57	11.63	N/A	11.73	9.43	11	N/A	N/A			21	499.724	678.201	631.002	683.451	505.41	583.393	639.652	303.978	471.558			81	12.372	10.852	10.822	14.248	15.405	10.427	11.691	10.581	12.851			21	192	96	64	128	160	96	64	285	210
82	10.37	11.87	12.2	13.03	15.21	3.27	11.78	10.31	13.12			22	534.066	629.998	613.628	686.895	485.579	570.767	587.328	303.512	479.167			82	12.163	10.871	10.883	14.045	15.155	10.504	11.449	10.61	12.556			22	192	128	64	128	160	96	64	287	158
83	N/A	9.87	13.39	11.57	12.7	10.94	8.3	N/A	13.01			23	518.038	647.696	609.458	689.77	489.991	558.279	598.053	296.157	474.542			83	N/A	N/A	N/A	N/A	N/A	N/A	N/A	N/A	N/A			23	160	116	64	96	128	64	64	309	217
84	10.34	11.32	10.5	10.25	12.23	10.97	3.02	N/A	11.59			24	512.952	655.145	606.287	690.862	491.218	551.476	600.854	292.935	472.969			84	11.928	10.613	10.608	14.13	14.517	10.268	11.434	10.61	12.557			24	192	124	64	128	160	128	64	348	218
												25	531.294	711.874	634.62	601.163	534.328	660.078	657.01	322.929	438.215															25	183	111	32	192	128	64	64	307	278
Irrigation amounts in mm per quarter section in Central Platte (2005 – 2013)												26	533.888	632.713	611.044	687.174	485.391	566.727	586.619	302.209	478.971			Simulated yield rates under rainfed conditions Central Platte [t/ha] (2005-2013)												26	192	128	95	128	159	96	96	319	188
Quarter Section #	2005	2006	2007	2008	2009	2010	2011	2012	2013			27	572.768	596.417	614.475	680.85	474.065	586.739	558.423	316.831	489.81			Quarter Section #	2005	2006	2007	2008	2009	2010	2011	2012	2013			27	192	128	64	128	128	64	96	282	160
1	807.72	502.07	249.77	215.9	738.51	235.59	66.04	610.24	371.48															1	3.54	6.805	7.048	7.426	6.174	7.987	8.296	1.72	6.147
2	619.76	650.24	N/A	408.94	518.16	N/A	386.08	718.82	N/A															2	3.587	5.911	8.835	6.875	9.628	9.528	9.322	2.445	3.301
3	614.68	330.2	304.8	76.2	N/A	162.56	200.66	604.52	833.12															3	4.813	6.409	8.85	9.549	10.158	8.822	8.371	2.81	7.887
4	N/A	502.92	703.58	N/A	647.7	266.7	294.64	5745.48	N/A															4	3.931	6.042	8.837	7.616	10.188	9.528	9.32	2.856	4.513
5	535.94	368.3	173.36	203.2	187.96	220.98	158.75	990.6	596.9															5	3.144	4.985	8.798	8.192	11.282	10.89	8.866	3.169	2.21
6	251.46	N/A	N/A	33.02	N/A	101.6	120.65	N/A	N/A															6	4.583	5.554	8.829	8.754	11.273	10.188	9.173	3.64	4.431
7	560.07	431.8	143.93	262.47	231.14	186.69	269.24	N/A	N/A															7	3.076	5.284	8.506	8.12	10.97	10.624	8.874	3.146	2.309
8	419.95	401.32	293.79	248.92	254.85	205.74	325.12	758.61	770.47															8	N/A	N/A	N/A	N/A	N/A	N/A	N/A	N/A	N/A
9	203.2	325.12	N/A	132.08	N/A	0	363.22	N/A	650.24															9	4.026	6.304	8.918	8.189	11.144	8.408	7.356	1.109	7.281
10	370.84	450.22	288.29	381	658.71	164.25	285.33	578.27	279.4															10	5.886	6.931	8.536	9.968	11.308	8.682	8.909	1.803	8.318
11	N/A	N/A	143.51	63.5	N/A	N/A	115.57	N/A	233.68															11	N/A	N/A	N/A	N/A	N/A	N/A	N/A	N/A	N/A
12	290.83	N/A	N/A	N/A	0	N/A	25.4	N/A	N/A															12	5.391	4.781	8.445	9.951	11.501	8.53	8.491	0.769	7.188
13	N/A	322.58	182.88	137.16	N/A	134.62	N/A	355.6	N/A															13	5.935	5.595	8.502	9.671	11.389	8.322	8.312	1.118	9.197
14	727.71	411.48	554.99	N/A	816.61	654.47	387.77	635	N/A															14	5.417	7.82	8.611	10.033	8.924	8.79	8.702	2.871	7.423
15	564.39	473.71	355.6	351.79	811.53	294.64	285.94	1016	659.77															15	3.526	6.781	7.367	8.141	6.132	8.261	8.994	1.83	6.48
16	662.69	N/A	76.2	125.73	N/A	99.06	102.36	347.98	241.3															16	4.548	6.673	8.574	9.407	9.781	8.814	8.192	2.778	7.681
17	610.87	646.43	261.62	261.62	683.26	N/A	398.78	1043.94	576.58															17	3.797	6.507	7.442	8.326	6.459	8.686	9.009	1.893	6.853
18	N/A	N/A	N/A	N/A	N/A	N/A	N/A	N/A	N/A															18	4.533	6.688	8.575	9.378	9.998	8.812	8.205	2.793	7.658
19	N/A	N/A	355.6	381	381.51	N/A	193.04	6350	N/A															19	3.281	7.333	7.977	7.868	6.756	8.485	8.977	2.045	5.798
20	741.68	519.85	596.9	397.51	818.73	381	424.18	749.3	633.73															20	3.839	6.49	7.498	8.423	6.514	8.806	9.017	1.907	6.927
21	241.3	350.39	41.15	111.76	183.64	N/A	N/A	342.9	198.12															21	4.557	6.613	8.859	9.995	10.17	8.822	8.537	3.023	8.107
22	577.43	455.93	301.56	190.5	265.51	N/A	125.73	428.92	513.08															22	4.176	6.499	8.103	9.995	7.639	8.828	9.285	2.055	7.495
23	370.84	297.18	373.38	N/A	N/A	100.75	204.05	983.83	468.21															23	4.192	6.213	8.521	9.988	10.17	8.82	7.651	2.446	7.539
24	381	311.15	196.85	226.06	398.78	167.64	158.75	632.46	520.7															24	4.468	6.783	8.586	9.348	10.202	8.509	7.843	1.391	7.601
25	722.63	596.9	424.18	311.57	334.01	159.17	229.45	558.8	140.55															25	3.362	5.543	8.832	7.107	9.795	10.095	9.179	2.391	3.288
26	467.36	353.06	233.68	231.14	358.14	N/A	N/A	383.54	N/A															26	3.226	5.518	8.831	6.904	9.632	10.031	8.914	2.374	2.894
27	635	508	254	361.95	508	195.58	N/A	698.5	736.6															27	2.683	5.264	8.511	7.483	10.553	10.415	9.09	2.634	0.552
28	647.7	452.12	327.66	297.18	332.74	96.52	232.41	2299.97	482.6															28	4.331	6.369	8.638	8.897	10.509	8.432	7.682	1.266	7.128
29	584.2	532.38	184.66	363.09	165.74	73.66	N/A	540.89	462.41															29	5.429	7.474	8.615	10.032	10.797	8.514	8.974	3.739	8.304
30	330.2	326.81	190.5	289.56	245.53	193.04	209.97	726.44	474.13															30	5.566	7.346	8.895	9.989	10.918	8.817	9.327	4.002	8.615
31	609.6	539.75	458.47	546.1	448.31	179.07	562.61	533.4	N/A															31	2.548	4.87	8.797	7.64	11.07	10.87	8.864	2.738	0.725
32	402.84	349.25	279.4	381	254	279.4	279.4	419.1	381															32	4.078	6.537	8.929	8.661	11.077	8.401	8.004	1.148	7.39
33	411.48	420.37	458.47	N/A	N/A	319.19	307.34	982.98	658.71															33	4.928	7.274	8.941	9.443	11.373	8.452	8.946	1.925	8.191
34	623.57	N/A	167.01	472.44	387.35	368.3	234.53	594.36	N/A															34	3.439	6.104	8.57	8.149	9.594	8.257	7.173	0.995	6.824
35	414.78	426.72	N/A	157.23	406.4	148.34	169.42	388.87	379.73															35	2.499	4.976	8.506	7.662	10.941	10.674	8.872	2.687	1.014
36	497.84	262.89	267.97	166.37	149.86	115.57	185.42	693.42	424.18															36	4.913	7.282	8.941	9.403	11.374	8.448	8.944	1.928	8.185
37	749.3	378.46	377.61	315.81	204.05	204.47	261.62	756.92	N/A															37	4.869	7.113	8.954	9.387	11.373	8.453	8.569	1.537	7.89
38	311.15	228.6	209.55	279.4	133.35	104.14	165.1	506.73	281.31															38	3.481	6.569	8.394	8.406	9.11	8.502	7.2	0.995	7.414
39	497.33	195.58	252.73	381	243.84	161.93	515.62	608.33	533.4															39	3.261	6.066	8.864	7.617	9.922	7.789	7.205	0.922	6.676
40	523.62	278.13	260.35	271.78	251.46	214.63	229.87	306.07	453.39															40	3.054	6.243	8.898	6.886	10.458	7.183	7.118	0.977	6.343
41	462.28	295.91	195.58	195.58	N/A	N/A	164.25	190.5	94.83															41	3.48	6.573	8.373	8.381	9.081	8.794	7.427	0.983	7.422
42	570.23	480.06	372.11	478.79	292.44	560.07	445.77	1366.52	695.96															42	5.184	7.11	8.914	10.024	11.356	8.344	8.93	2.097	8.235
43	N/A	N/A	N/A	246.13	N/A	116.5	570.65	N/A	459.74															43	5.082	7.19	8.929	9.716	11.367	8.344	8.931	2.102	8.13
44	703.58	N/A	243.84	314.96	N/A	193.04	368.3	843.28	500.38															44	3.401	6.146	8.439	8.129	9.297	8.151	7.355	1.001	6.932
45	728.98	309.88	400.3	259.93	277.71	209.13	672.25	914.4	558.8															45	3.041	6.171	8.872	7.053	10.72	7.288	7.162	0.938	6.45
46	N/A	518.16	N/A	N/A	N/A	275.59	226.06	247.65	N/A															46	3.333	5.95	8.9	7.843	11.027	7.365	7.762	0.987	6.224
47	N/A	N/A	304.8	546.1	181.61	146.81	212.34	163.45	N/A															47	5.845	6.829	8.87	9.991	11.323	8.69	8.902	1.59	7.793
48	302.26	N/A	158.75	288.29	207.14	208.28	276.86	450.34	355.6															48	3.443	6.157	8.694	8.14	9.374	8.194	7.34	0.978	6.908
49	470.75	545.25	372.53	568.96	393.7	414.87	826.35	594.36	577.85															49	3.237	6.099	8.796	7.58	9.717	7.704	7.239	0.915	6.749
50	621.03	438.15	416.56	473.71	353.06	152.4	109.22	588.43	387.35															50	3.278	6.086	8.744	7.69	9.572	7.777	7.32	0.935	6.798
51	500.38	891.54	104.14	467.36	510.54	503.77	226.06	33.02	N/A															51	3.678	5.662	8.869	8.927	10.903	8.559	8.205	0.916	6.641
52	N/A	675.64	231.14	320.04	N/A	223.52	266.7	388.62	164.08															52	2.858	5.294	8.712	8.118	10.036	7.723	7.698	0.725	4.901
53	339.09	139.7	193.04	257.18	279.4	266.7	165.1	406.4	381															53	6.026	6.739	8.505	10.22	11.274	8.669	8.985	1.535	8.155
54	488.95	N/A	306.07	349.25	326.81	336.13	245.11	598.59	402.59															54	4.569	5.514	8.733	9.938	11.447	8.341	8.707	0.765	6.178
55	267.34	N/A	222.61	132.08	201.93	146.69	180.85	N/A	N/A															55	3.526	5.126	8.539	9.807	10.241	7.584	8.698	0.651	5.842
56	309.88	N/A	361.32	246.38	297.18	289.56	177.8	N/A	N/A															56	5.497	5.956	8.739	9.921	11.565	8.344	8.706	0.998	6.531
57	1.02	294.64	403.86	182.88	612.14	367.03	104.14	N/A	N/A															57	4.004	5.611	8.504	9.917	11.049	8.668	8.984	0.86	7.06
58	796.93	876.3	523.88	469.9	730.25	1981.2	685.8	1555.75	1209.04															58	3.599	5.015	8.5	9.792	10.165	8.248	8.679	0.632	6.157
59	673.74	614.05	457.2	636.69	563.88	546.1	485.78	776.61	647.07															59	4.146	5.571	8.486	10.272	11.141	8.658	8.972	0.852	7.158
60	333.59	445.35	336.97	259.08	312.42	292.1	N/A	N/A	N/A															60	6.603	6.781	8.713	9.898	11.533	8.33	8.688	1.306	7.235
61	345.44	482.6	299.72	365.76	288.93	208.28	163.41	611	324.61															61	7.002	6.719	8.671	9.846	11.456	8.619	8.663	1.322	7.784
62	190.5	N/A	N/A	N/A	196.85	N/A	N/A	N/A	N/A															62	7.003	6.677	8.675	9.852	11.461	8.622	8.666	1.282	7.462
63	358.14	N/A	N/A	N/A	426.72	N/A	N/A	N/A	N/A															63	5.666	6.101	8.695	9.877	11.48	8.633	8.676	0.968	6.93
64	495.3	N/A	337.82	N/A	378.46	419.1	N/A	N/A	N/A															64	7.409	6.506	8.642	10.038	11.617	8.579	8.542	1.264	7.769
65	749.3	N/A	546.1	N/A	545.59	N/A	415.04	N/A	791.97															65	7.667	6.426	8.578	9.711	11.068	8.548	8.758	1.266	7.997
66	160.02	N/A	337.82	N/A	N/A	127	96.01	N/A	N/A															66	7.332	6.523	8.652	10.05	11.644	8.585	8.552	1.261	7.735
67	N/A	N/A	N/A	N/A	N/A	N/A	99.06	335.28	N/A															67	5.533	4.34	8.193	9.886	11.411	8.524	8.611	0.902	6.506
68	500.38	637.54	N/A	N/A	N/A	360.68	N/A	706.12	N/A															68	5.656	5.219	8.352	10.03	11.513	8.28	8.716	0.753	7.586
69	271.78	N/A	33.02	265.43	273.05	66.04	N/A	463.55	360.68															69	5.419	4.745	8.34	9.939	11.493	8.526	8.482	0.754	7.225
70	341.12	433.83	236.73	576.45	324.36	247.4	157.73	746	392.68															70	7.457	6.142	8.382	10.043	11.288	8.225	8.494	1.434	8.842
71	867.73	678.94	389.64	393.32	594.49	592.33	419.27	876.17	244.35															71	6.602	5.833	8.37	9.738	11.272	8.284	8.726	0.919	8.499
72	438.79	425.45	364.49	134.62	187.11	N/A	194.31	435.61	N/A															72	6.246	5.947	8.63	9.801	11.42	8.598	8.637	0.973	7.154
73	432.82	N/A	N/A	218.44	N/A	365.76	287.02	N/A	429.26															73	6.528	5.827	8.385	9.75	11.274	8.287	8.735	1.137	8.533
74	N/A	N/A	N/A	678.18	N/A	467.36	N/A	N/A	N/A															74	7.668	6.328	8.377	9.743	11.274	8.217	8.731	1.386	8.434
75	739.14	676.49	537.63	454.66	552.03	191.77	120.65	732.37	510.54															75	6.181	5.498	8.489	9.865	11.053	8.319	8.295	1.116	9.248
76	235.37	288.29	N/A	279.65	86.36	77.34	N/A	N/A	N/A															76	6.115	5.492	8.496	9.872	11.047	8.319	8.298	1.107	9.249
77	455.51	347.13	N/A	207.39	376.77	158.33	177.17	438.15	207.43															77	4.142	4.734	8.228	9.655	10.456	8.223	8.491	0.741	7.437
78	302.26	N/A	279.4	N/A	325.12	N/A	157.48	N/A	314.96															78	6.602	5.706	8.373	9.768	11.275	8.291	8.488	1.16	8.591
79	325.12	454.66	N/A	547.12	579.12	151.13	N/A	N/A	N/A															79	6.003	5.854	8.499	9.882	11.041	8.319	8.302	1.083	9.082
80	597.54	516.26	544.66	453.39	666.12	404.5	N/A	N/A	464.31															80	6.275	6.096	8.493	9.87	11.041	8.318	8.295	1.102	9.329
81	571.5	N/A	220.13	N/A	245.53	75.69	89.32	N/A	N/A															81	6.94	6.373	8.453	9.832	11.028	8.569	8.532	1.373	9.39
82	1015.24	511.81	496.57	403.86	579.12	95	85.26	788.33	818.64															82	5.845	5.816	8.486	9.884	11.038	8.319	8.304	1.066	8.964
83	N/A	457.2	246.38	200.66	271.78	1.45	23.34	N/A	172.72															83	N/A	N/A	N/A	N/A	N/A	N/A	N/A	N/A	N/A
84	545.21	429.51	326.39	454.16	463.8	250.44	107.32	N/A	336.55															84	4.517	5.328	8.838	9.669	11.128	8.339	8.538	0.924	8.026
soil water at planting + in season precipitation [mm] per Quarter Section (Central Platte 2005-2013)																								simulated Irrigation Amounts Central Platte [mm] (2005-2013)
Quarter Section #	2005	2006	2007	2008	2009	2010	2011	2012	2013															Quarter Section #	2005	2006	2007	2008	2009	2010	2011	2012	2013
1	546.784	742.131	615.44	743.064	535.205	536.08	640.564	307.305	505.44															1	224	121	96	151	154	156	96	371	224
2	505.562	644.166	654.402	638.36	543.727	589.455	642.873	304.031	419.208															2	192	180	32	214	128	96	64	372	293
3	489.682	625.326	641.326	623.912	525.959	576.364	628.848	291.117	407.978															3	192	150	32	128	128	64	127	274	157
4	514.209	483.667	532.603	596.166	398.915	511.843	443.849	260.558	415.232															4	184	172	32	192	127	96	64	349	278
5	446.607	555.482	649.651	687.097	537.84	531.422	604.572	277.313	385.479															5	199	192	32	160	96	96	64	351	279
6	446.322	547.238	613.365	607.363	495.311	528.149	579.094	253.874	368.054															6	178	179	32	160	96	64	64	345	272
7	451.262	561.658	648.469	679.889	536.585	535.675	606.225	278.307	387.18															7	199	192	32	160	96	96	64	351	279
8	400.476	391.204	432.103	526.695	384.305	373.411	343.978	201.01	289.677															8	N/A	N/A	N/A	N/A	N/A	N/A	N/A	N/A	N/A
9	469.292	493.314	499.587	590.251	461.546	423.676	403.461	260.95	362.003															9	188	128	32	160	128	96	96	290	192
10	565.944	590.176	625.81	744.384	546.421	519.837	492.985	317.453	459.649															10	128	119	32	64	96	64	64	283	160
11	371.765	393.225	440.632	562.14	335.85	381.205	406.653	156.16	285.57															11	N/A	N/A	N/A	N/A	N/A	N/A	N/A	N/A	N/A
12	541.277	595.889	687.283	842.64	505.943	570.401	567.906	276.545	487.15															12	158	148	64	64	128	64	32	323	185
13	457.482	543.703	625.843	700.067	468.707	576.656	564.436	270.326	457.537															13	153	151	32	64	96	64	0	315	128
14	441.429	586.092	517.61	608.894	411.182	461.484	518.235	227.791	408.883															14	160	85	64	128	128	96	64	338	213
15	552.146	728.107	624.268	740.793	534.138	552.088	638.702	313.847	507.306															15	192	128	96	150	152	123	96	357	224
16	591.807	604.537	610.021	692.431	506.901	559.565	529.11	330.646	488.32															16	179	152	32	128	128	64	128	283	180
17	554.484	703.79	627.145	730.747	525.343	564.112	628.008	316.6	504.646															17	192	148	96	128	157	122	96	333	221
18																								18	179	152	32	128	128	64	128	283	180
19	536.508	743.546	652.165	728.648	546.12	592.432	676.03	327.815	502.906															19	223	128	64	160	160	128	64	372	192
20	558.966	697.092	629.608	729.411	523.98	569.79	625.212	319.443	506															20	192	148	96	128	156	121	96	332	217
21	568.179	558.515	584.125	657.255	463.662	549.281	501.326	306.689	465.463															21	178	150	32	96	128	64	96	279	158
22	580.976	634.412	628.732	704.501	497.824	591.997	586.369	326.97	504.099															22	181	152	64	96	160	64	96	312	182
23	621.846	597.675	627.885	697.098	490.797	602.248	548.85	342.612	512.854															23	183	150	64	96	160	32	128	292	152
24	585.833	610.048	608.14	695.533	522.228	545.176	521.291	332.075	481.476															24	179	151	32	128	128	64	96	348	180
25	534.157	688.596	692.281	694.441	590.026	617.606	682.632	338.302	449.569															25	210	193	32	192	128	96	64	361	303
26	534.343	686.728	693.866	698.162	592.53	616.885	682.367	338.813	449.324															26	224	187	32	214	128	96	64	357	294
27	508.838	647.104	696.407	728.848	593.925	591.993	668.134	329.81	435.86															27	217	211	32	192	128	96	64	369	304
28	578.756	615.613	606.314	699.851	545.393	525.404	507.869	335.557	471.529															28	175	147	32	128	128	96	96	337	180
29	543.167	548.866	564.929	643.717	463.706	518.326	480.3	294.187	442.525															29	160	128	32	96	96	64	96	278	151
30	565.711	561.235	582.93	657.909	466.692	545.02	500.758	306.207	463.727															30	160	128	32	96	96	32	96	250	117
31	492.668	625.986	700.363	752.771	596.325	577.949	662.918	326.442	429.955															31	219	209	32	187	128	128	94	395	304
32	542.369	579.106	573.523	668.781	534.651	483.268	465.286	316.023	431.941															32	176	128	32	128	128	96	96	288	190
33	496.494	526.33	527.794	621.931	499.401	440.384	421.764	285.136	384.988															33	160	96	32	128	96	96	96	284	160
34	595.804	637.549	623.888	719.824	568.004	536.497	521.329	350.325	486.698															34	188	151	32	128	160	96	128	332	180
35	497.522	632.924	699.322	745.807	595.594	582.422	664.934	327.681	432.045															35	218	210	32	189	128	96	95	368	304
36	495.93	526.613	527.471	622.16	501.426	438.646	420.73	285.564	383.983															36	160	94	32	128	96	96	96	284	158
37	500.94	530.644	532.174	626.301	503.401	444.167	424.941	288.388	389.034															37	160	96	32	128	96	96	96	284	178
38	581.776	614.057	606.752	697.462	531.259	536.155	517.127	332.554	477.333															38	192	152	64	128	160	96	128	351	179
39	605.911	656.438	637.81	738.407	601.313	533.571	520.657	365.018	492.564															39	200	145	32	160	160	128	128	339	213
40	557.996	603.113	593.552	695.144	586.559	477.712	460.748	339.699	438.349															40	200	128	32	160	128	128	128	304	212
41	580.151	616.334	605.916	697.787	531.389	534.439	518.355	331.501	476.953															41	192	152	64	128	160	96	128	339	179
42	499.885	513.738	540.356	643.654	495.939	450.177	422.811	279.612	386.119															42	160	96	32	96	96	96	96	287	160
43	498.48	516.221	536.166	637.699	506.36	441.587	416.422	284.713	381.709															43	160	96	32	128	96	96	96	283	160
44	577.412	617.825	605.486	699.901	543.796	524.913	510.302	334.077	471.841															44	192	150	64	128	160	96	128	335	179
45	570.751	618.081	605.844	707.291	591.478	492.212	476.171	346.591	452.98															45	192	128	32	160	128	128	128	298	211
46	591.21	628.976	636.722	744.833	608.873	513.799	487.903	357.491	471.715															46	186	128	32	160	128	128	128	301	192
47	574.451	600.826	630.902	746.608	560.414	522.243	494.978	327.897	465.45															47	160	128	32	96	128	96	96	303	191
48	606.922	659.105	635.822	735.04	578.8	546.767	539.77	357.891	500.5															48	192	151	64	128	160	96	128	336	180
49	572.976	620.318	604.756	703.272	563.49	509.702	497.591	338.105	463.707															49	184	128	32	160	160	128	128	334	211
50	573.382	620.654	604.588	702.586	558.75	512.694	501.193	336.689	465.53															50	185	128	64	160	160	128	128	334	211
51	592.054	623.601	647.538	762.456	585.381	531.988	505.046	345.231	480.624															51	189	128	32	128	128	96	96	301	180
52	568.179	593.921	624.428	740.174	554.886	516.714	489.766	323.183	459.266															52	192	155	64	128	160	128	128	338	217
53	501.812	512.701	560.123	679.996	472.18	472.912	446.957	261.209	399.554															53	128	120	32	64	96	64	64	280	178
54	550.91	608.095	654.015	781.079	537.86	530.201	546.388	310.329	464.747															54	160	149	32	96	128	96	32	313	215
55	582.233	645.619	694.364	824.479	570.143	559.262	574.283	335.089	497.843															55	179	160	64	96	160	128	64	325	224
56	467.976	508.054	553.442	677.314	446.505	459.079	478.247	240.144	380.566															56	160	128	32	64	128	96	32	319	178
57	560.554	584.456	625.901	749.21	536.799	520.148	494.544	309.052	457.472															57	182	153	32	96	128	96	96	307	190
58	581.676	644.243	698.982	833.773	564.425	563.64	578.247	330.124	500.211															58	192	160	64	96	160	128	64	326	192
59	567.453	593.281	637.884	765.034	541.378	529.168	504.383	311.75	466.526															59	182	128	32	96	128	96	64	310	191
60	479.503	521.055	571.282	700.501	454.757	472.686	490.964	245.235	394.463															60	128	117	32	32	96	64	0	310	160
61	540.177	593.042	651.602	789.732	515.155	530.708	545.623	290.448	459.722															61	128	119	32	32	96	64	0	316	160
62	479.081	519.281	576.059	711.983	448.231	477.405	495.009	238.517	397.032															62	128	118	32	32	96	64	0	311	160
63	459.61	496.355	549.453	681.323	429.957	457.911	476.588	225.201	375.584															63	127	128	32	32	128	96	32	319	160
64	479.272	515.572	585.249	735.968	438.128	485.455	499.072	225.634	401.967															64	128	128	32	32	96	64	0	304	160
65	480.263	512.723	591.678	754.374	433.162	490.205	498.724	216.654	405.414															65	128	118	32	0	96	64	0	304	160
66	479.292	516.034	584.071	732.978	439.534	484.377	498.383	227.288	401.334															66	128	118	32	32	96	64	0	304	160
67	518.022	564.373	655.975	816.981	477.867	545.705	543.183	251.3	460.142															67	158	146	55	52	129	76	27	350	194
68	550.521	615.462	705.087	845.902	524.393	591.262	588.828	297.307	505.565															68	160	152	64	32	128	64	32	326	160
69	542.49	595.455	688.23	847.253	506.318	569.683	565.274	274.768	487.329															69	158	154	64	64	128	96	32	323	185
70	516.463	584.977	670.432	792.7	497.634	577.191	576.261	282.36	481.415															70	128	119	32	32	96	64	0	316	128
71	434.689	479.517	563.139	696.729	401.276	494.531	496.165	198.698	389.354															71	128	128	32	32	96	64	32	318	160
72	479.027	517.222	581.28	725.299	442.094	482.145	497.922	231.193	399.836															72	128	118	32	32	96	64	0	313	160
73	432.443	479.574	562.837	692.017	401.765	496.872	497.761	200.239	390.141															73	128	128	32	32	96	64	0	318	128
74	459.557	510.627	595.121	727.031	429.619	518.184	518.842	222.565	416.347															74	128	128	32	32	96	64	0	306	128
75	434.837	508.945	588.883	675.12	432.342	540.321	535.109	237.823	422.223															75	153	153	32	64	96	64	0	326	160
76	432.842	508.482	589.299	672.804	433.598	543.207	535.143	238.653	423.614															76	153	153	32	64	96	64	0	327	160
77	521.436	591.509	678.663	800.684	505.471	584.572	580.056	287.648	488.957															77	192	160	64	96	160	96	32	331	192
78	423.363	472.427	555.099	678.262	396.025	494.952	494.695	196.904	385.138															78	128	128	32	32	96	64	0	300	128
79	406.167	479.409	560.426	639.978	408.778	525.488	514.127	217.289	400.392															79	160	128	32	64	96	64	0	316	128
80	412.368	484.181	565.518	649.246	412.58	526.659	516.292	219.608	403.69															80	160	128	32	64	96	64	0	337	128
81	503.628	584.302	669.19	767.413	502.375	592.949	585.012	292.372	487.702															81	128	119	32	32	96	64	0	319	128
82	405.079	479.177	560.633	638.657	409.418	527.01	514.181	217.729	401.1															82	160	124	32	32	96	64	0	317	128
83	299.056	378.253	463.756	505.068	329.943	483.043	444.525	148.953	327.828															83	N/A	N/A	N/A	N/A	N/A	N/A	N/A	N/A	N/A
84	490.528	594.279	680.215	736.99	523.111	631.469	607.434	318.969	510.592															84	192	174	64	96	128	64	32	359	160

## Sheet: Nitrogen
observed data Central Platte												observed data Tri Basin												Comparison of optimal and observed Nitrogen supply per observed yield
N application in kg/ha per quarter section in Central Platte (2005 – 2013)												N application in kg/ha per quarter section in the Tri Basin (2005 – 2013)												simulated total nitrogen supplied [kg/ha]	observed total nitrogen supplied [kg/ha]	Yield [t/ha]
Quarter Section #	2005	2006	2007	2008	2009	2010	2011	2012	2013			Quarter Section #	2005	2006	2007	2008	2009	2010	2011	2012	2013			265.044	347.919	14.0189
1	156.92	156.92	209.23	209.23	N/A	246.59	260.04	208.2	223.55			1	212.96	N/A	156.92	218.57	N/A	179.34	N/A	190.54	226.97			265.044	347.919	14.0189
2	N/A	235.38	N/A	N/A	N/A	N/A	215.2	224.17	N/A			2	145.71	168.13	224.17	201.75	N/A	N/A	201.75	207.36	N/A			274.984	437.587	14.1666
3	N/A	151.31	N/A	N/A	N/A	N/A	179.34	128.9	N/A			3	N/A	179.34	N/A	N/A	N/A	N/A	N/A	207.36	N/A			282.288	399.198	14.2704
4	N/A	190.54	196.15	N/A	N/A	207.36	177.09	201.75	N/A			4	179.34	179.34	184.94	190.54	201.75	190.54	N/A	190.54	N/A			413.656	414.554	15.732
5	154.12	151.31	140.11	N/A	N/A	220.25	232.58	202.87	246.59			5	N/A	162.52	N/A	156.92	224.17	N/A	165.33	246.59	N/A			348.079	349.378	12.5101
6	179.34	N/A	N/A	N/A	N/A	N/A	N/A	N/A	N/A			6	145.71	N/A	N/A	N/A	N/A	N/A	N/A	246.59	N/A			399.26	329.203	13.516
7	168.13	156.92	56.04	N/A	N/A	234.26	221.93	N/A	233.14			7	201.75	N/A	N/A	N/A	N/A	N/A	N/A	N/A	N/A			516.127	338.17	15.4648
8	190.54	168.13	190.54	N/A	N/A	190.54	190.54	196.15	190.54			8	168.13	168.13	168.13	236.5	224.17	187.74	198.95	201.75	179.34			193.162	389.753	12.5101
9	179.34	212.96	N/A	N/A	N/A	89.67	N/A	N/A	151.31			9	168.13	168.13	168.13	112.09	10.09	N/A	207.36	224.17	N/A			237.411	443.587	13.736
10	198.02	N/A	203.71	N/A	N/A	N/A	N/A	274.57	230.47			10	134.5	176.53	168.13	162.52	201.75	184.94	190.54	190.54	212.96			174.03	340.336	11.3157
11	N/A	N/A	190.54	N/A	N/A	N/A	N/A	N/A	216.32			11	N/A	N/A	N/A	N/A	N/A	N/A	N/A	N/A	N/A			295.194	429.137	14.6475
12	168.13	N/A	N/A	N/A	N/A	168.13	N/A	N/A	190.54			12	N/A	156.92	196.15	N/A	202.87	N/A	N/A	224.17	N/A			156.501	301.336	9.74408
13	N/A	173.73	173.73	N/A	N/A	184.94	N/A	184.94	N/A			13	N/A	N/A	N/A	N/A	N/A	N/A	N/A	N/A	N/A			225.333	334.962	11.63
14	134.5	134.5	184.94	N/A	N/A	N/A	N/A	261.16	198.09			14	196.15	198.95	190.54	156.92	235.38	N/A	N/A	203.99	282.45			321.298	273.315	13.516
15	182.7	173.73	179.34	190.54	N/A	221.37	214.08	162.52	169.02			15	84.06	197.27	98.63	N/A	112.09	144.59	145.71	N/A	179.34			296.768	349.127	14.1446
16	N/A	N/A	154.34	N/A	N/A	N/A	168.13	203.99	N/A			16	179.34	N/A	184.94	196.15	201.75	N/A	224.17	224.17	201.75			234.961	371.544	13.2017
17	N/A	201.75	173.73	N/A	N/A	N/A	N/A	246.59	N/A			17	196.15	218.57	N/A	N/A	229.77	229.77	N/A	N/A	N/A			295.28	438.092	15.1714
18	N/A	N/A	N/A	N/A	N/A	N/A	N/A	N/A	N/A			18	179.34	156.92	N/A	190.54	N/A	224.17	224.17	218.57	N/A			224.484	377.699	13.4028
19	N/A	N/A	218.57	N/A	N/A	N/A	224.17	235.38	N/A			19	201.75	210.72	224.17	224.17	224.17	224.17	224.17	224.17	235.38			239.122	368.732	13.692
20	N/A	99.01	119.56	N/A	N/A	N/A	N/A	271.25	N/A			20	212.96	N/A	212.96	168.13	N/A	229.77	215.2	208.48	209.6			265.122	416.368	14.1258
21	172.61	176.53	190.54	N/A	N/A	179.34	N/A	207.36	207.36			21	224.17	N/A	175.97	67.25	N/A	N/A	224.17	244.35	N/A			182.954	360.336	12.0072
22	140.11	147.58	159.72	N/A	N/A	186.81	224.17	212.21	212.96			22	N/A	N/A	200.63	N/A	N/A	N/A	N/A	N/A	N/A			211.984	323.149	11.3157
23	136.74	N/A	N/A	N/A	N/A	N/A	N/A	N/A	N/A			23	156.92	171.86	184.94	N/A	209.6	257.8	256.11	196.15	218.57			217.206	282.843	12.8245
24	186.29	165.55	184.55	N/A	N/A	197.05	183.15	N/A	172.61			24	201.75	173.73	194.28	224.17	231.64	235.38	164.76	235.38	205.49			225.616	282.283	13.0131
25	190.54	180.46	179.34	N/A	N/A	205.49	224.17	209.23	224.17			25	212.96	N/A	N/A	190.54	N/A	190.54	162.52	N/A	179.34			207.651	277.613	12.594
26	N/A	N/A	196.15	N/A	N/A	N/A	N/A	N/A	N/A			26	N/A	N/A	165.89	N/A	N/A	212.96	184.38	N/A	190.54			200.811	332.721	12.4158
27	109.84	109.28	104.61	N/A	N/A	159.72	N/A	145.71	220.81			27	168.13	201.75	179.34	201.75	N/A	196.15	179.34	179.34	179.9			363.051	318.711	15.2133
28	156.92	181.58	143.47	N/A	N/A	224.17	248.83	219.69	202.87															176.304	393.807	11.63
29	168.13	151.31	N/A	N/A	N/A	179.34	N/A	N/A	207.36			N from irrigation water in kg/ha per quarter section in the Tri Basin (2005 – 2013)												214.593	387.578	13.3902
30	182.14	220.43	155.05	N/A	N/A	233.51	231.64	214.83	210.35			Quarter Section #	2005	2006	2007	2008	2009	2010	2011	2012	2013			215.793	425.687	13.4217
31	N/A	179.34	134.5	N/A	N/A	201.75	224.17	179.34	N/A			1	33.51	N/A	N/A	N/A	N/A	N/A	N/A	34.07	26.45			262.198	408.874	14.3018
32	114.89	126.66	89.67	N/A	N/A	134.5	140.11	145.71	145.71			2	35.64	35.64	35.19	31.16	N/A	N/A	21.52	34.3	N/A			214.255	352.315	13.3274
33	173.73	165.89	134.5	N/A	N/A	244.35	214.46	168.13	N/A			3	N/A	28.47	N/A	N/A	N/A	N/A	N/A	30.26	N/A			230.979	408.357	13.7046
34	217.16	N/A	212.96	N/A	N/A	184.94	156.92	179.34	N/A			4	18.16	8.97	N/A	15.92	N/A	N/A	N/A	13.67	N/A			283.457	318.138	13.2331
35	145.71	92.44	N/A	N/A	N/A	123.29	154.68	151.31	212.96			5	N/A	6.84	N/A	21.3	18.38	N/A	26.68	24.66	N/A			270.559	356.434	12.9921
36	190.54	168.13	184.94	N/A	N/A	N/A	N/A	196.15	190.54			6	58.28	N/A	N/A	N/A	N/A	N/A	N/A	51.56	N/A			250.38	291.051	12.594
37	224.17	128.9	192.04	N/A	N/A	190.54	168.13	212.96	N/A			7	13.67	N/A	N/A	N/A	N/A	N/A	N/A	N/A	N/A			240.324	369.51	12.3844
38	168.13	218.57	N/A	N/A	N/A	218.57	218.57	218.57	218.57			8	24.32	25.22	43.04	25.11	26.12	26.12	27.91	25.22	43.6			220.477	367.642	11.9444
39	N/A	123.29	142.91	N/A	N/A	204.56	175.97	114.89	N/A			9	20.62	28.69	20.85	20.85	18.83	N/A	20.18	19.95	N/A			389.636	350.83	14.9409
40	145.71	172.61	128.9	N/A	N/A	162.52	N/A	173.73	168.13			10	12.78	9.86	N/A	13.23	12.11	N/A	14.35	21.74	15.47			408.967	346.346	15.2133
41	179.34	N/A	212.96	N/A	N/A	N/A	N/A	173.73	N/A			11	N/A	N/A	N/A	N/A	N/A	N/A	N/A	N/A	N/A			179.942	295.502	11.5043
42	N/A	179.9	N/A	N/A	N/A	197.83	198.95	203.99	N/A			12	N/A	15.24	14.57	N/A	16.81	N/A	N/A	12.33	N/A			237.858	362.753	12.9502
43	N/A	N/A	172.33	N/A	N/A	119.56	168.13	N/A	165.1			13	N/A	N/A	N/A	N/A	N/A	N/A	N/A	N/A	N/A			197.031	385.17	12.0072
44	212.96	N/A	173.73	N/A	N/A	168.13	190.54	201.75	190.54			14	25.56	26.56	26.45	22.19	22.33	N/A	N/A	25.22	31.05			231.752	340.336	12.8245
45	N/A	156.92	156.92	N/A	N/A	169.62	186.81	179.34	172.61			15	38.56	36.76	40.35	0	34.97	37.66	30.26	N/A	32.95			308.229	284.732	12.2587
46	N/A	151.31	N/A	N/A	N/A	165.33	193.35	177.65	N/A			16	24.21	N/A	32.73	39.45	23.09	N/A	44.16	27.35	19.73			316.012	276.886	12.3844
47	199.51	N/A	163.08	N/A	N/A	196.15	235.38	269	N/A			17	5.94	4.82	N/A	N/A	45.73	43.04	N/A	N/A	N/A			285.671	245.502	11.8815
48	168.13	173.17	194.47	N/A	N/A	212.4	211.84	179.34	173.73			18	35.64	N/A	N/A	39.45	N/A	47.75	61.2	60.53	N/A			277.22	355.345	11.7348
49	N/A	N/A	170	N/A	N/A	N/A	N/A	N/A	N/A			19	19.05	18.61	19.5	19.5	19.5	19.5	19.5	19.5	29.14			230.287	325.456	10.8547
50	153.56	N/A	183.82	N/A	N/A	156.92	123.29	206.24	165.89			20	28.02	N/A	28.02	55.37	N/A	58.51	40.57	62.99	61.65			168.022	279.127	9.42975
51	N/A	N/A	173.45	N/A	N/A	N/A	N/A	N/A	N/A			21	29.03	N/A	24.21	32.5	N/A	N/A	27.91	31.27	N/A			167.285	303.711	11.0014
52	N/A	179.34	205.49	N/A	N/A	200.63	N/A	N/A	N/A			22	N/A	N/A	48.76	N/A	N/A	N/A	N/A	N/A	N/A			267.586	281.293	13.4531
53	168.13	N/A	201.75	N/A	N/A	N/A	N/A	N/A	N/A			23	61.53	35.19	35.2	N/A	43.64	51.56	25.44	44.16	43.15			174.205	312.677	11.2528
54	137.3	N/A	174.85	N/A	N/A	159.72	185.5	195.03	170.37			24	44.76	44.76	41.85	42.26	35.87	35.05	34.82	34.97	36.76			226.024	309.315	12.6359
55	N/A	N/A	145.71	N/A	N/A	N/A	N/A	N/A	N/A			25	53.11	N/A	N/A	46.85	N/A	44.16	13.9	N/A	44.83			244.197	370.962	13.0131
56	145.71	N/A	145.71	N/A	N/A	N/A	N/A	N/A	N/A			26	N/A	N/A	34.07	N/A	N/A	31.38	30.38	N/A	42.14			280.666	296.544	11.63
57	134.5	N/A	N/A	N/A	N/A	N/A	212.96	N/A	N/A			27	37.66	N/A	50.89	50.89	N/A	60.53	50.44	49.32	58.28			271.867	274.127	11.4729
58	126.38	N/A	184.94	N/A	N/A	201.75	N/A	N/A	N/A															263.259	290.94	11.3157
59	183.26	N/A	N/A	N/A	N/A	196.15	207.36	N/A	224.17															246.62	302.149	11.0014
60	145.71	N/A	N/A	N/A	N/A	N/A	N/A	N/A	N/A															298.839	296.544	11.9444
61	145.71	N/A	N/A	N/A	N/A	N/A	N/A	N/A	N/A															272.672	312.887	14.3018
62	147.95	N/A	N/A	N/A	N/A	N/A	N/A	N/A	N/A															206.907	346.711	13.0445
63	147.95	N/A	N/A	N/A	N/A	N/A	N/A	N/A	N/A															220.782	363.523	13.3902
64	190.54	N/A	224.17	N/A	N/A	168.13	N/A	N/A	N/A															219.361	369.127	13.3588
65	155.42	N/A	N/A	N/A	N/A	N/A	182.47	N/A	182.7															357.749	280.896	12.7616
66	162.52	N/A	184.94	N/A	N/A	201.75	191.67	N/A	N/A															335.761	298.83	12.4158
67	N/A	N/A	N/A	N/A	N/A	N/A	229.77	863.05	N/A															359.791	299.951	12.793
68	145.71	168.13	N/A	N/A	N/A	N/A	N/A	140.11	N/A															435.746	304.995	13.8932
69	N/A	N/A	N/A	N/A	N/A	N/A	N/A	205.68	N/A															199.938	265.331	9.55548
70	151.31	N/A	182.7	N/A	N/A	158.04	N/A	197.27	210.72															250.451	212.557	10.6242
71	144.59	156.92	115.45	N/A	N/A	N/A	177.09	197.27	N/A															312.28	261.127	11.7558
72	100.88	N/A	147.95	N/A	N/A	N/A	168.13	N/A	N/A															382.693	258.101	12.8873
73	N/A	N/A	N/A	N/A	N/A	179.34	201.75	N/A	201.75															186.065	408.315	11.9444
74	N/A	N/A	N/A	N/A	N/A	89.33	N/A	N/A	N/A															198.916	345.171	12.3215
75	158.04	161.4	168.13	N/A	N/A	199.51	182.7	182.7	169.25															191.146	366.467	12.1015
76	184.94	184.94	N/A	N/A	N/A	N/A	N/A	N/A	N/A															232.899	384.401	13.1074
77	168.13	162.52	N/A	N/A	N/A	180.46	N/A	156.92	N/A															173.91	351.336	11.5043
78	218.06	N/A	N/A	N/A	N/A	N/A	N/A	224.17	N/A															341.967	345.732	14.8361
79	N/A	184.94	N/A	N/A	N/A	179.34	N/A	156.92	N/A															220.347	322.304	13.0539
80	79.58	128.9	140.11	N/A	N/A	N/A	N/A	N/A	163.64															224.362	344.721	13.1388
81	123.29	179.34	140.11	N/A	N/A	190.54	N/A	N/A	N/A															227.444	370.501	13.2017
82	179.34	173.73	N/A	N/A	N/A	169.25	205.86	199.14	219.69															202.265	380.028	12.6149
83	N/A	175.97	157.26	N/A	N/A	141.23	146.83	N/A	165.89															238.959	355.369	13.4217
84	145.71	N/A	168.13	N/A	N/A	N/A	168.13	N/A	173.73															203.728	330.502	12.8873
																								297.868	442.699	15.1379
N from irrigation water in kg/ha per quarter section in Central Platte (2005 – 2013)																								344.664	409.753	15.0876
Quarter Section #	2005	2006	2007	2008	2009	2010	2011	2012	2013															213.289	399.665	13.2645
1	38.26	38.26	37.36	33.48	32.45	32.56	25.78	31.22	24.55															232.745	320.711	13.0131
2	8.07	8.07	N/A	13	0.22	N/A	5.83	9.86	N/A															350.015	315.106	14.7104
3	28.02	47.64	27.35	23.54	N/A	30.26	31.38	24.66	13.45															236.33	431.27	14.0818
4	N/A	2.47	2.69	N/A	0.22	22.42	22.42	N/A	N/A															193.617	325.04	11.9444
5	13.56	18.61	15.36	27.69	17.6	26.9	26.9	19.95	20.51															183.139	328.402	11.63
6	8.97	3.81	3.81	3.81	5.38	3.36	N/A	N/A	N/A															193.617	336.248	11.9444
7	26.3	28.47	18.16	11.36	25.93	31.38	31.38	N/A	4.48															237.856	356.061	11.7972
8	29.14	29.07	27.12	26.3	25.26	23.76	18.61	24.81	26.9															196.924	362.17	11.0014
9	1.57	1.12	1.12	1.12	2.24	5.6	24.21	3.36	3.81															327.255	294.644	12.9502
10	45.88	40.13	37.94	31.01	27.85	29.67	40.43	33.25	43.21															246.134	157.255	13.3902
11	N/A	N/A	38.11	38.11	N/A	N/A	38.11	35.87	N/A															217.155	334.919	12.8245
12	25.11	N/A	N/A	28.47	10.54	6.05	51.56	N/A	19.73															201.477	396.566	12.4473
13	N/A	N/A	53.13	29.59	N/A	15.69	N/A	14.57	N/A															277.393	357.336	13.8932
14	41.47	25.56	11.54	N/A	14.68	18.23	24.66	29.14	20.18															344.555	368.544	14.7733
15	43.4	42.65	41.3	43.43	41.47	38.5	46.07	40.35	39.29															203.888	404.972	12.5101
16	36.76	37.1	25.11	31.83	30.71	30.71	31.38	35.98	28.47															367.43	298.711	14.5847
17	44.95	46.52	48.98	37.77	45.06	N/A	45.39	40.35	34.63															172.291	321.127	11.0014
18	N/A	N/A	N/A	N/A	N/A	N/A	N/A	N/A	N/A															449.007	354.753	15.5277
19	7.4	7.73	8.97	N/A	10.09	N/A	N/A	13.45	N/A															223.027	354.753	12.3215
20	93.25	68.37	48.05	65.83	62.62	56.38	54.92	57.16	54.36															223.027	360.357	12.3215
21	22.42	8.29	10.98	8.52	7.29	8.97	7.85	10.98	14.35															192.573	360.336	12.2587
22	61.76	61.24	50.16	54.47	62.32	52.68	49.62	47.6	48.42															312.998	388.357	14.459
23	45.28	40.35	40.35	36.47	32.28	32.28	38.71	28.47	49.32															267.814	319.336	13.0131
24	16.92	16.59	17.15	15.36	15.47	15.69	16.59	15.24	17.71															193.933	319.336	11.3786
25	31.38	31.38	N/A	43.71	36.61	35.87	48.2	50.44	N/A															236.429	324.94	12.3844
26	15.24	12.29	15.69	3.81	25.11	N/A	N/A	35.42	N/A															251.658	330.544	12.6987
27	46.52	32.73	34	29.37	49.32	40.91	N/A	43.71	33.63															449.988	341.753	15.7791
28	12.55	16.25	32.17	9.53	17.71	3.14	16.7	14.68	12.44															299.232	330.544	13.5788
29	59.41	55.37	46.85	48.31	47.64	47.75	49.88	39.23	42.7															291.991	330.544	13.4531
30	5.27	3.62	3.62	3.51	4.56	5.45	6.28	5.9	5.9															214.249	325.919	12.573
31	16.25	29.7	29.14	14.57	14.57	13.45	6.84	10.31	N/A															304.294	393.17	14.1446
32	45.39	35.87	36.09	41.58	42.93	44.16	38.45	43.04	39.01															248.783	334.325	13.2645
33	N/A	41.47	51.78	46.63	N/A	43.04	47.37	49.24	45.21															295.571	415.587	14.0189
34	46.85	43.15	41.14	45	37.72	43.88	50.83	53.17	34.75															320.282	323.753	13.4531
35	20.62	15.47	18.16	15.69	12.78	N/A	35.87	17.04	13.23															232.836	348.127	13.2016
36	39.45	38.56	37.66	40.35	37.21	41.47	29.25	39.9	43.49															184.021	348.127	11.9444
37	68.82	69.27	66.35	72.71	71.44	62.17	67.03	60.38	62.17															204.259	348.127	12.573
38	42.87	42.03	43.15	44.83	42.65	46.29	32.28	44.33	44.67															232.836	416.499	13.2016
39	66.58	54.92	54.59	42.14	40.46	49.32	43.71	51.45	47.3															232.836	404.17	13.2016
40	35.14	31.61	60.19	62.66	48.98	54.7	49.65	67.92	72.41															204.259	367.742	12.573
41	30.6	51.9	27.35	28.25	31.83	N/A	29.74	26.68	21.22															184.021	381.753	11.9444
42	27.01	30.49	32.28	30.82	31.38	32.06	30.26	36.88	36.09															232.836	359.336	13.2016
43	14.57	21.6	N/A	37.96	N/A	N/A	28.17	36.91	26.83															229.235	337.127	12.8873
44	N/A	N/A	59.18	45.95	N/A	62.32	53.58	53.58	44.39															189.875	337.127	11.9444
45	75.62	75.1	86.08	82.12	63.74	69.49	69.42	53.8	69.49															201.322	337.127	12.2587
46	41.02	N/A	34.75	N/A	37.88	37.88	32.95	35.08	33.63															214.442	281.085	12.573
47	26.75	N/A	38.33	41.25	41.25	28.47	25.78	28.25	N/A															385.109	179.088	15.1505
48	11.66	13.34	7.17	8.74	9.75	12.78	9.98	9.19	34.63															328.282	376.357	14.459
49	N/A	20.77	13.45	13.45	14.8	33.1	19.8	12.78	100.54															283.646	393.17	13.8303
50	34.52	31.83	32.28	37.1	38.03	39.01	39.23	67.48	37.66															279.175	296.502	13.7046
51	52.57	40.57	27.69	24.38	40.13	38.56	40.95	40.8	N/A															170.513	338.534	11.19
52	24.21	N/A	13.75	15.32	17.82	32.8	24.73	14.01	26.08															260.952	330.127	13.3902
53	51.9	49.88	42.54	73.47	45.11	47.36	N/A	53.91	52.12															257.467	324.523	13.3274
54	25.56	16.59	35.87	34.91	32.95	33.85	24.14	34.97	29.48															411.014	363.753	15.5277
55	29.03	N/A	34.37	28.36	28.97	30.99	28.3	27.46	27.12															311.09	346.94	14.2075
56	21.3	N/A	20.18	1.35	32.06	22.64	6.05	29.81	13.9															228.483	352.544	12.7616
57	48.2	43.94	49.09	N/A	42.37	50.21	N/A	36.32	51															365.326	352.544	14.9619
58	52.96	50.66	45.56	52.79	44.01	38.61	42.93	36.99	37.81															323.933	374.962	14.3961
59	22.36	19.5	19.8	15.69	10.46	13.39	21.35	20.85	21.46															180.451	324.919	11.63
60	44.98	37.55	81.15	53.28	79.36	72.07	N/A	72.86	64.9															188.297	364.149	11.8815
61	41.58	36.54	45.62	36.99	33.79	37.55	36.84	41.47	33.85															351.694	370.874	14.7733
62	17.93	N/A	70.17	N/A	18.16	N/A	N/A	N/A	N/A															346.71	392.17	14.7104
63	17.49	N/A	19.28	N/A	19.95	N/A	N/A	N/A	N/A															226.719	372.149	13.0131
64	1.12	N/A	18.83	N/A	14.12	31.83	N/A	18.16	N/A															191.068	374.951	12.1329
65	35.16	N/A	30.15	N/A	34.03	N/A	33.49	N/A	28.9															195.283	366.544	12.2587
66	64.34	N/A	N/A	N/A	39.01	59.18	59.18	59.18	N/A															185.293	332.919	11.9444
67	N/A	36.76	N/A	N/A	N/A	N/A	29.14	29.14	N/A															231.156	256.064	13.0759
68	32.95	27.8	N/A	21.74	N/A	16.36	N/A	32.28	N/A															196.578	369.27	12.2587
69	N/A	71.06	74.31	69.38	75.99	68.15	65.46	65.35	62.77															222.27	270.635	12.8873
70	52.23	47.52	52.01	53.35	48.64	45.84	49.09	40.24	39.01															385.484	284.085	15.4019
71	63.94	72.48	66.58	78.24	67.08	66.07	68.6	53.95	53.46															291.788	316.59	14.1446
72	35.03	21.41	29.31	11.21	14.8	N/A	28.13	25.97	N/A															203.651	317.711	12.4473
73	58.06	N/A	N/A	77.79	N/A	N/A	59.41	N/A	N/A															240.587	351.336	13.2645
74	N/A	N/A	N/A	50.21	N/A	N/A	N/A	N/A	N/A															453.733	467.753	13.8303
75	8.59	7.92	8.14	9.42	10.69	9.08	8.85	26.3	6.5															263.142	305.566	10.6871
76	25.89	33.23	29.59	28.02	28.81	N/A	N/A	N/A	29.59															494.433	316.774	14.3961
77	690.37	23.46	41.02	27.69	46.55	44.76	56.21	60.3	58.66															313.997	316.774	11.63
78	24.21	N/A	N/A	N/A	30.71	N/A	49.32	49.32	N/A															338.724	282.336	12.573
79	71.51	58.84	68.37	61.65	61.65	N/A	N/A	N/A	52.46															234.34	259.919	10.6871
80	87.82	92.41	73.15	79.13	85.8	49.6	N/A	N/A	58.28															234.34	293.544	10.6871
81	30.6	16.42	20.85	N/A	39.83	7.4	6.65	0.45	10.61															379.055	327.17	13.2016
82	116.42	120.04	139.43	127.78	102.73	92.81	67.17	78.89	84.62															234.34	327.17	10.6871
83	N/A	55.82	63.66	64.79	42.14	34.41	29.01	N/A	30.38															234.34	321.566	10.6871
84	38.78	36.43	36.88	42.14	39.34	35.63	36.29	N/A	17.4															234.399	285.753	9.99554
																								243.398	294.72	10.1841
																								208.652	308.17	9.42975
																								291.509	308.17	11.1271
																								291.509	308.17	11.1271
																								291.509	308.17	11.1271
																								298.317	308.17	11.2528
																								298.317	308.17	11.2528
																								333.741	319.378	11.8815
																								265.722	316.962	11.3157
																								276.003	316.962	11.5043
																								286.547	272.127	11.6929
																								301.018	333.774	11.9444
																								206.75	319.203	10.1213
																								380.418	312.478	13.2016
																								359.467	313.599	12.8873
																								248.316	310.17	10.3727
																								335.803	261.973	12.0072
																								542.963	310.17	15.0876
																								519.294	330.345	14.7733
																								233.29	304.632	10.6871
																								224.661	356.919	13.516
																								353.742	409.599	15.2972
																								306.132	457.796	14.7733
																								239.345	456.114	10.0584
																								259.609	396.149	14.1446
																								259.735	353.962	12.9502
																								253.48	331.544	12.8245
																								296.647	331.544	13.6417
																								218.902	303.523	12.0701
																								311.123	320.336	13.8932
																								166.688	310.886	10.6871
																								289.452	357.962	13.516
																								239.419	335.544	12.573
																								240.303	362.336	13.4531

## Sheet: Groundwater
decreasing groundwater and economic WP with different energy sources for pumping irrigation water measured in Dundy County (1973-2015)						decreasing groundwater and economic WP with different energy sources for pumping irrigation water measured in Buffalo County (1970-2014)
Water level [m]	Diesel [$/m³]	Electricity [$/m³]	Natural Gas [$/m³]			Water level [m]	Diesel [$/m³]	Electricity [$/m³]	Natural Gas [$/m³]
27	0.56315	0.58701	0.60305			34	0.4471	0.47404	0.49215
27	0.56259	0.58667	0.60286			34	0.44642	0.47363	0.49192
27	0.56252	0.58663	0.60284			34	0.44618	0.47349	0.49185
28	0.56208	0.58637	0.6027			35	0.44543	0.47304	0.4916
28	0.56132	0.58592	0.60245			35	0.44537	0.47301	0.49158
29	0.56093	0.58568	0.60232			35	0.44522	0.47291	0.49153
29	0.56007	0.58517	0.60204			36	0.44467	0.47259	0.49135
30	0.55936	0.58475	0.60181			36	0.44433	0.47238	0.49124
30	0.55932	0.58472	0.6018			36	0.44417	0.47229	0.49119
30	0.55916	0.58463	0.60175			37	0.44391	0.47213	0.49111
30	0.55895	0.5845	0.60168			37	0.44361	0.47195	0.49101
31	0.55865	0.58432	0.60158			37	0.44319	0.47171	0.49087
31	0.55819	0.58405	0.60143			37	0.44313	0.47167	0.49085
31	0.55789	0.58387	0.60133			37	0.44306	0.47163	0.49083
32	0.55776	0.58379	0.60129			37	0.44306	0.47162	0.49083
32	0.5572	0.58345	0.60111			37	0.44306	0.47162	0.49083
32	0.55677	0.5832	0.60097			37	0.44304	0.47161	0.49082
33	0.5563	0.58292	0.60082			37	0.44288	0.47152	0.49077
33	0.55571	0.58257	0.60062			37	0.44282	0.47148	0.49075
34	0.55502	0.58215	0.6004			37	0.44276	0.47145	0.49073
34	0.55472	0.58198	0.6003			38	0.44253	0.47131	0.49066
35	0.55389	0.58148	0.60003			38	0.4423	0.47117	0.49058
35	0.55373	0.58139	0.59998			38	0.44203	0.47101	0.49049
37	0.55168	0.58016	0.59931			38	0.44202	0.47101	0.49049
38	0.55119	0.57987	0.59915			38	0.44199	0.47099	0.49048
39	0.54986	0.57908	0.59872			38	0.44181	0.47088	0.49042
40	0.54887	0.57849	0.5984			38	0.44179	0.47087	0.49042
41	0.54778	0.57784	0.59804			39	0.44172	0.47083	0.49039
41	0.54709	0.57742	0.59781			39	0.44172	0.47082	0.49039
41	0.54706	0.5774	0.5978			39	0.44169	0.47081	0.49038
42	0.54669	0.57719	0.59769			39	0.44161	0.47076	0.49035
42	0.54666	0.57717	0.59768			39	0.44137	0.47062	0.49028
42	0.54656	0.57711	0.59764			39	0.44097	0.47038	0.49015
42	0.5464	0.57701	0.59759			39	0.44083	0.47029	0.4901
43	0.54584	0.57667	0.59741			40	0.44058	0.47015	0.49002
43	0.5456	0.57654	0.59733			40	0.44056	0.47013	0.49001
43	0.54544	0.57644	0.59728			40	0.44039	0.47003	0.48996
43	0.54531	0.57636	0.59723			40	0.44016	0.46989	0.48988
						40	0.44008	0.46984	0.48986
						41	0.43966	0.4696	0.48972
						41	0.43937	0.46942	0.48963
						41	0.4392	0.46932	0.48957
						41	0.43911	0.46926	0.48954
						41	0.43884	0.46911	0.48945
						41	0.43876	0.46906	0.48943
						41	0.43869	0.46902	0.48941

## Sheet: solute transport
vertical solute transport in clay soil (year 2008)			vertical solute transport in silt loam soil (year 2008)			vertical solute transport in clay loam soil (year 2008)			vertical solute transport in sandy loam soil (year 2008)			vertical solute transport in clay soil (year 2012)			vertical solute transport in silt loam soil (year 2012)			vertical solute transport in clay loam soil (year 2012)			vertical solute transport in sandy loam soil (year 2012)
Concentration [mmol/cm³]	Depth [cm]		Concentration [mmol/cm³]	Depth [cm]		Concentration [mmol/cm³]	Depth [cm]		Concentration [mmol/cm³]	Depth [cm]		Concentration [mmol/cm³]	Depth [cm]		Concentration [mmol/cm³]	Depth [cm]		Concentration [mmol/cm³]	Depth [cm]		Concentration [mmol/cm³]	Depth [cm]
0.1088	0		0.03656	0		0.0205	0		0.04938	0		0.1028	0		0.05996	0		0.08325	0		0.1381	0
0.09865	-1.0067		0.03316	-1.0067		0.0186	-1.0067		0.0448	-1.0067		0.09371	-1.0067		0.05469	-1.0067		0.07655	-1.0067		0.1262	-1.0067
0.08989	-2.0134		0.03029	-2.0134		0.01697	-2.0134		0.04099	-2.0134		0.0864	-2.0134		0.05053	-2.0134		0.07194	-2.0134		0.1168	-2.0134
0.08238	-3.0201		0.02786	-3.0201		0.0156	-3.0201		0.03784	-3.0201		0.08046	-3.0201		0.04725	-3.0201		0.06913	-3.0201		0.109	-3.0201
0.07595	-4.0268		0.0258	-4.0268		0.01447	-4.0268		0.03523	-4.0268		0.07591	-4.0268		0.04491	-4.0268		0.06682	-4.0268		0.1033	-4.0268
0.07043	-5.0336		0.0241	-5.0336		0.01356	-5.0336		0.03311	-5.0336		0.07312	-5.0336		0.04393	-5.0336		0.06462	-5.0336		0.1009	-5.0336
0.06576	-6.0403		0.02278	-6.0403		0.01282	-6.0403		0.03141	-6.0403		0.07254	-6.0403		0.04492	-6.0403		0.06653	-6.0403		0.1049	-6.0403
0.06181	-7.047		0.0218	-7.047		0.01224	-7.047		0.03012	-7.047		0.07404	-7.047		0.04858	-7.047		0.07322	-7.047		0.109	-7.047
0.05853	-8.0537		0.02119	-8.0537		0.01179	-8.0537		0.02917	-8.0537		0.07623	-8.0537		0.05319	-8.0537		0.07821	-8.0537		0.1129	-8.0537
0.0559	-9.0604		0.02096	-9.0604		0.01147	-9.0604		0.02856	-9.0604		0.07816	-9.0604		0.05742	-9.0604		0.08279	-9.0604		0.1175	-9.0604
0.05378	-10.0671		0.02113	-10.0671		0.01127	-10.0671		0.02828	-10.0671		0.08005	-10.0671		0.06168	-10.0671		0.08726	-10.0671		0.1236	-10.0671
0.05218	-11.0738		0.02172	-11.0738		0.01121	-11.0738		0.0283	-11.0738		0.08227	-11.0738		0.06627	-11.0738		0.09236	-11.0738		0.1305	-11.0738
0.05106	-12.0805		0.0227	-12.0805		0.01125	-12.0805		0.02857	-12.0805		0.08521	-12.0805		0.07135	-12.0805		0.1003	-12.0805		0.1387	-12.0805
0.05037	-13.0872		0.02414	-13.0872		0.0114	-13.0872		0.02911	-13.0872		0.08909	-13.0872		0.07671	-13.0872		0.1143	-13.0872		0.1483	-13.0872
0.05009	-14.094		0.02604	-14.094		0.01168	-14.094		0.02991	-14.094		0.09386	-14.094		0.08188	-14.094		0.1253	-14.094		0.1589	-14.094
0.0502	-15.1007		0.02855	-15.1007		0.01205	-15.1007		0.03095	-15.1007		0.09934	-15.1007		0.0867	-15.1007		0.1333	-15.1007		0.1705	-15.1007
0.05064	-16.1074		0.03122	-16.1074		0.01253	-16.1074		0.03222	-16.1074		0.1054	-16.1074		0.09139	-16.1074		0.1414	-16.1074		0.183	-16.1074
0.05139	-17.1141		0.0334	-17.1141		0.01311	-17.1141		0.03374	-17.1141		0.1121	-17.1141		0.09614	-17.1141		0.1498	-17.1141		0.1964	-17.1141
0.05246	-18.1208		0.03545	-18.1208		0.0138	-18.1208		0.03546	-18.1208		0.1193	-18.1208		0.101	-18.1208		0.1583	-18.1208		0.2107	-18.1208
0.05381	-19.1275		0.03764	-19.1275		0.0146	-19.1275		0.03741	-19.1275		0.127	-19.1275		0.1059	-19.1275		0.167	-19.1275		0.2261	-19.1275
0.05544	-20.1342		0.03999	-20.1342		0.0155	-20.1342		0.03958	-20.1342		0.1354	-20.1342		0.1108	-20.1342		0.1759	-20.1342		0.2431	-20.1342
0.05732	-21.1409		0.04253	-21.1409		0.01652	-21.1409		0.04202	-21.1409		0.1446	-21.1409		0.1158	-21.1409		0.1848	-21.1409		0.2646	-21.1409
0.05945	-22.1476		0.04521	-22.1476		0.01765	-22.1476		0.0447	-22.1476		0.1545	-22.1476		0.1208	-22.1476		0.1938	-22.1476		0.287	-22.1476
0.06182	-23.1544		0.04804	-23.1544		0.0189	-23.1544		0.0477	-23.1544		0.1655	-23.1544		0.1257	-23.1544		0.2027	-23.1544		0.3061	-23.1544
0.06443	-24.1611		0.05107	-24.1611		0.02027	-24.1611		0.05107	-24.1611		0.1778	-24.1611		0.1306	-24.1611		0.2115	-24.1611		0.3253	-24.1611
0.06728	-25.1678		0.05428	-25.1678		0.02173	-25.1678		0.05496	-25.1678		0.192	-25.1678		0.1354	-25.1678		0.2201	-25.1678		0.3456	-25.1678
0.0704	-26.1745		0.05768	-26.1745		0.02326	-26.1745		0.06016	-26.1745		0.2086	-26.1745		0.14	-26.1745		0.2286	-26.1745		0.3672	-26.1745
0.07379	-27.1812		0.06124	-27.1812		0.02479	-27.1812		0.07003	-27.1812		0.2206	-27.1812		0.1446	-27.1812		0.2381	-27.1812		0.3907	-27.1812
0.07752	-28.1879		0.06492	-28.1879		0.02625	-28.1879		0.07929	-28.1879		0.2259	-28.1879		0.1491	-28.1879		0.2466	-28.1879		0.4155	-28.1879
0.08161	-29.1946		0.06877	-29.1946		0.02741	-29.1946		0.08591	-29.1946		0.2237	-29.1946		0.154	-29.1946		0.2398	-29.1946		0.4384	-29.1946
0.08564	-30.2013		0.07279	-30.2013		0.02811	-30.2013		0.09204	-30.2013		0.2053	-30.2013		0.1618	-30.2013		0.2241	-30.2013		0.4404	-30.2013
0.09061	-31.208		0.07697	-31.208		0.02949	-31.208		0.09865	-31.208		0.2043	-31.208		0.1679	-31.208		0.2209	-31.208		0.4412	-31.208
0.09552	-32.2148		0.08127	-32.2148		0.03102	-32.2148		0.1053	-32.2148		0.2076	-32.2148		0.1734	-32.2148		0.2268	-32.2148		0.445	-32.2148
0.1002	-33.2215		0.08564	-33.2215		0.03264	-33.2215		0.1122	-33.2215		0.2112	-33.2215		0.1787	-33.2215		0.2337	-33.2215		0.4549	-33.2215
0.1042	-34.2282		0.09004	-34.2282		0.03435	-34.2282		0.1192	-34.2282		0.2145	-34.2282		0.1837	-34.2282		0.2398	-34.2282		0.4645	-34.2282
0.1069	-35.2349		0.09446	-35.2349		0.03613	-35.2349		0.1265	-35.2349		0.2169	-35.2349		0.1884	-35.2349		0.245	-35.2349		0.4712	-35.2349
0.1088	-36.2416		0.09877	-36.2416		0.03799	-36.2416		0.1336	-36.2416		0.218	-36.2416		0.1927	-36.2416		0.2492	-36.2416		0.4737	-36.2416
0.1103	-37.2483		0.103	-37.2483		0.03991	-37.2483		0.1408	-37.2483		0.2173	-37.2483		0.1966	-37.2483		0.2523	-37.2483		0.4703	-37.2483
0.1114	-38.255		0.107	-38.255		0.04189	-38.255		0.1481	-38.255		0.2143	-38.255		0.2	-38.255		0.2538	-38.255		0.4591	-38.255
0.112	-39.2617		0.111	-39.2617		0.04393	-39.2617		0.155	-39.2617		0.2085	-39.2617		0.2029	-39.2617		0.2535	-39.2617		0.4365	-39.2617
0.1121	-40.2685		0.1148	-40.2685		0.04603	-40.2685		0.1617	-40.2685		0.1993	-40.2685		0.2052	-40.2685		0.2509	-40.2685		0.4002	-40.2685
0.1117	-41.2752		0.1184	-41.2752		0.04817	-41.2752		0.1676	-41.2752		0.1858	-41.2752		0.2067	-41.2752		0.2458	-41.2752		0.3523	-41.2752
0.1107	-42.2819		0.1219	-42.2819		0.05035	-42.2819		0.1723	-42.2819		0.167	-42.2819		0.2074	-42.2819		0.2375	-42.2819		0.2961	-42.2819
0.1092	-43.2886		0.1252	-43.2886		0.05258	-43.2886		0.1749	-43.2886		0.1414	-43.2886		0.2072	-43.2886		0.2254	-43.2886		0.2491	-43.2886
0.1069	-44.2953		0.1283	-44.2953		0.05484	-44.2953		0.1735	-44.2953		0.1074	-44.2953		0.206	-44.2953		0.209	-44.2953		0.2076	-44.2953
0.1041	-45.302		0.1312	-45.302		0.05712	-45.302		0.1658	-45.302		0.06579	-45.302		0.2038	-45.302		0.1876	-45.302		0.1532	-45.302
0.1005	-46.3087		0.1338	-46.3087		0.05943	-46.3087		0.1521	-46.3087		0.02629	-46.3087		0.2005	-46.3087		0.1609	-46.3087		0.07396	-46.3087
0.09617	-47.3154		0.1362	-47.3154		0.06175	-47.3154		0.1466	-47.3154		0.00513	-47.3154		0.196	-47.3154		0.13	-47.3154		0.01797	-47.3154
0.0911	-48.3221		0.1382	-48.3221		0.06403	-48.3221		0.1455	-48.3221		0.0006156	-48.3221		0.1904	-48.3221		0.09723	-48.3221		0.01219	-48.3221
0.08515	-49.3289		0.14	-49.3289		0.06631	-49.3289		0.1441	-49.3289		0.0001925	-49.3289		0.1837	-49.3289		0.06472	-49.3289		0.00956	-49.3289
0.07834	-50.3356		0.1414	-50.3356		0.06856	-50.3356		0.1422	-50.3356		0.0001106	-50.3356		0.1761	-50.3356		0.0375	-50.3356		0.00739	-50.3356
0.07067	-51.3423		0.1424	-51.3423		0.07077	-51.3423		0.14	-51.3423		6.595e-05	-51.3423		0.1679	-51.3423		0.02355	-51.3423		0.00561	-51.3423
0.06235	-52.349		0.1431	-52.349		0.07291	-52.349		0.1375	-52.349		3.918e-05	-52.349		0.1594	-52.349		0.01837	-52.349		0.00418	-52.349
0.05421	-53.3557		0.1434	-53.3557		0.07499	-53.3557		0.1351	-53.3557		2.309e-05	-53.3557		0.1509	-53.3557		0.01536	-53.3557		0.00306	-53.3557
0.04795	-54.3624		0.1434	-54.3624		0.07697	-54.3624		0.1329	-54.3624		1.352e-05	-54.3624		0.1428	-54.3624		0.01295	-54.3624		0.00219	-54.3624
0.04408	-55.3691		0.1429	-55.3691		0.07884	-55.3691		0.131	-55.3691		7.856e-06	-55.3691		0.1351	-55.3691		0.01089	-55.3691		0.00154	-55.3691
0.04131	-56.3758		0.142	-56.3758		0.08058	-56.3758		0.1293	-56.3758		4.538e-06	-56.3758		0.1279	-56.3758		0.00913	-56.3758		0.00106	-56.3758
0.03885	-57.3825		0.1407	-57.3825		0.08215	-57.3825		0.128	-57.3825		2.609e-06	-57.3825		0.121	-57.3825		0.00761	-57.3825		0.0007168	-57.3825
0.03652	-58.3893		0.1389	-58.3893		0.08351	-58.3893		0.127	-58.3893		1.494e-06	-58.3893		0.1143	-58.3893		0.00631	-58.3893		0.0004735	-58.3893
0.03426	-59.396		0.1367	-59.396		0.08463	-59.396		0.1261	-59.396		8.532e-07	-59.396		0.1077	-59.396		0.00521	-59.396		0.0003063	-59.396
0.03205	-60.4027		0.1341	-60.4027		0.08551	-60.4027		0.1254	-60.4027		4.861e-07	-60.4027		0.1011	-60.4027		0.00428	-60.4027		0.000194	-60.4027
0.02989	-61.4094		0.131	-61.4094		0.08608	-61.4094		0.1249	-61.4094		2.766e-07	-61.4094		0.09479	-61.4094		0.00349	-61.4094		0.0001204	-61.4094
0.02779	-62.4161		0.1275	-62.4161		0.08632	-62.4161		0.1244	-62.4161		1.573e-07	-62.4161		0.08863	-62.4161		0.00284	-62.4161		7.324e-05	-62.4161
0.02576	-63.4228		0.1236	-63.4228		0.08619	-63.4228		0.1239	-63.4228		8.942e-08	-63.4228		0.08242	-63.4228		0.00229	-63.4228		4.374e-05	-63.4228
0.0238	-64.4295		0.1192	-64.4295		0.08563	-64.4295		0.1235	-64.4295		5.082e-08	-64.4295		0.07616	-64.4295		0.00184	-64.4295		2.566e-05	-64.4295
0.02191	-65.4362		0.1145	-65.4362		0.0846	-65.4362		0.1231	-65.4362		2.888e-08	-65.4362		0.06986	-65.4362		0.00148	-65.4362		1.48e-05	-65.4362
0.02012	-66.4429		0.1094	-66.4429		0.08307	-66.4429		0.1227	-66.4429		1.642e-08	-66.4429		0.06355	-66.4429		0.00118	-66.4429		8.414e-06	-66.4429
0.0184	-67.4497		0.1039	-67.4497		0.08106	-67.4497		0.1222	-67.4497		9.34e-09	-67.4497		0.05723	-67.4497		0.0009311	-67.4497		4.717e-06	-67.4497
0.01677	-68.4564		0.09817	-68.4564		0.0785	-68.4564		0.1218	-68.4564		5.309e-09	-68.4564		0.05096	-68.4564		0.0007344	-68.4564		2.611e-06	-68.4564
0.01524	-69.4631		0.09216	-69.4631		0.07547	-69.4631		0.1212	-69.4631		3.017e-09	-69.4631		0.04478	-69.4631		0.0005763	-69.4631		1.431e-06	-69.4631
0.01378	-70.4698		0.08591	-70.4698		0.07197	-70.4698		0.1207	-70.4698		1.713e-09	-70.4698		0.03875	-70.4698		0.0004502	-70.4698		7.771e-07	-70.4698
0.01243	-71.4765		0.07949	-71.4765		0.06801	-71.4765		0.1201	-71.4765		9.723e-10	-71.4765		0.03297	-71.4765		0.0003502	-71.4765		4.184e-07	-71.4765
0.01117	-72.4832		0.07295	-72.4832		0.06368	-72.4832		0.1194	-72.4832		5.511e-10	-72.4832		0.02752	-72.4832		0.0002712	-72.4832		2.24e-07	-72.4832
0.01001	-73.4899		0.06633	-73.4899		0.06012	-73.4899		0.1187	-73.4899		3.12e-10	-73.4899		0.02253	-73.4899		0.000209	-73.4899		1.192e-07	-73.4899
0.00894	-74.4966		0.0597	-74.4966		0.05721	-74.4966		0.1179	-74.4966		1.764e-10	-74.4966		0.01806	-74.4966		0.0001605	-74.4966		6.314e-08	-74.4966
0.00796	-75.5033		0.05313	-75.5033		0.05442	-75.5033		0.1171	-75.5033		9.963e-11	-75.5033		0.0142	-75.5033		0.0001227	-75.5033		3.334e-08	-75.5033
0.00707	-76.5101		0.0467	-76.5101		0.05173	-76.5101		0.1163	-76.5101		5.618e-11	-76.5101		0.01095	-76.5101		9.347e-05	-76.5101		1.755e-08	-76.5101
0.00627	-77.5168		0.04048	-77.5168		0.04914	-77.5168		0.1154	-77.5168		3.163e-11	-77.5168		0.0083	-77.5168		7.091e-05	-77.5168		9.219e-09	-77.5168
0.00555	-78.5235		0.03454	-78.5235		0.04666	-78.5235		0.1145	-78.5235		1.78e-11	-78.5235		0.00619	-78.5235		5.362e-05	-78.5235		4.839e-09	-78.5235
0.0049	-79.5302		0.02897	-79.5302		0.04431	-79.5302		0.1136	-79.5302		1.001e-11	-79.5302		0.00456	-79.5302		4.04e-05	-79.5302		2.537e-09	-79.5302
0.00432	-80.5369		0.02384	-80.5369		0.04206	-80.5369		0.1126	-80.5369		5.632e-12	-80.5369		0.00332	-80.5369		3.033e-05	-80.5369		1.329e-09	-80.5369
0.0038	-81.5436		0.01921	-81.5436		0.03994	-81.5436		0.1117	-81.5436		3.169e-12	-81.5436		0.0024	-81.5436		2.27e-05	-81.5436		6.966e-10	-81.5436
0.00334	-82.5503		0.01514	-82.5503		0.03792	-82.5503		0.1107	-82.5503		1.783e-12	-82.5503		0.00172	-82.5503		1.694e-05	-82.5503		3.651e-10	-82.5503
0.00294	-83.557		0.01166	-83.557		0.03601	-83.557		0.1097	-83.557		1.005e-12	-83.557		0.00123	-83.557		1.261e-05	-83.557		1.915e-10	-83.557
0.00257	-84.5638		0.00879	-84.5638		0.03421	-84.5638		0.1086	-84.5638		5.679e-13	-84.5638		0.0008704	-84.5638		9.36e-06	-84.5638		1.006e-10	-84.5638
0.00225	-85.5705		0.00648	-85.5705		0.0325	-85.5705		0.1072	-85.5705		3.215e-13	-85.5705		0.0006172	-85.5705		6.926e-06	-85.5705		5.295e-11	-85.5705
0.00197	-86.5772		0.00473	-86.5772		0.03087	-86.5772		0.1053	-86.5772		1.826e-13	-86.5772		0.0004373	-86.5772		5.116e-06	-86.5772		2.794e-11	-86.5772
0.00172	-87.5839		0.00351	-87.5839		0.02933	-87.5839		0.1022	-87.5839		1.042e-13	-87.5839		0.0003097	-87.5839		3.78e-06	-87.5839		1.479e-11	-87.5839
0.0015	-88.5906		0.00272	-88.5906		0.02786	-88.5906		0.09837	-88.5906		5.965e-14	-88.5906		0.0002192	-88.5906		2.792e-06	-88.5906		7.865e-12	-88.5906
0.00131	-89.5973		0.00222	-89.5973		0.02646	-89.5973		0.09406	-89.5973		3.424e-14	-89.5973		0.0001551	-89.5973		2.065e-06	-89.5973		4.2e-12	-89.5973
0.00114	-90.604		0.00191	-90.604		0.02513	-90.604		0.08965	-90.604		1.976e-14	-90.604		0.0001102	-90.604		1.528e-06	-90.604		2.256e-12	-90.604
0.0009892	-91.6107		0.00169	-91.6107		0.02386	-91.6107		0.08538	-91.6107		1.15e-14	-91.6107		7.841e-05	-91.6107		1.133e-06	-91.6107		1.219e-12	-91.6107
0.000858	-92.6174		0.00152	-92.6174		0.02265	-92.6174		0.08129	-92.6174		6.734e-15	-92.6174		5.591e-05	-92.6174		8.4e-07	-92.6174		6.632e-13	-92.6174
0.000743	-93.6242		0.00136	-93.6242		0.0215	-93.6242		0.07739	-93.6242		3.969e-15	-93.6242		3.991e-05	-93.6242		6.236e-07	-93.6242		3.636e-13	-93.6242
0.0006424	-94.6309		0.00122	-94.6309		0.02041	-94.6309		0.07372	-94.6309		2.354e-15	-94.6309		2.851e-05	-94.6309		4.632e-07	-94.6309		2.01e-13	-94.6309
0.0005546	-95.6376		0.0011	-95.6376		0.01937	-95.6376		0.07028	-95.6376		1.405e-15	-95.6376		2.037e-05	-95.6376		3.44e-07	-95.6376		1.121e-13	-95.6376
0.0004778	-96.6443		0.0009851	-96.6443		0.01838	-96.6443		0.06705	-96.6443		8.44e-16	-96.6443		1.456e-05	-96.6443		2.556e-07	-96.6443		6.313e-14	-96.6443
0.0004108	-97.651		0.0008827	-97.651		0.01743	-97.651		0.06402	-97.651		5.093e-16	-97.651		1.042e-05	-97.651		1.897e-07	-97.651		3.595e-14	-97.651
0.0003525	-98.6577		0.0007901	-98.6577		0.01653	-98.6577		0.06117	-98.6577		3.088e-16	-98.6577		7.464e-06	-98.6577		1.406e-07	-98.6577		2.074e-14	-98.6577
0.0003019	-99.6644		0.0007064	-99.6644		0.01567	-99.6644		0.0585	-99.6644		1.877e-16	-99.6644		5.347e-06	-99.6644		1.041e-07	-99.6644		1.212e-14	-99.6644
0.0002581	-100.671		0.0006309	-100.671		0.01485	-100.671		0.05598	-100.671		1.144e-16	-100.671		3.829e-06	-100.671		7.686e-08	-100.671		7.182e-15	-100.671
0.0002201	-101.678		0.0005628	-101.678		0.01407	-101.678		0.05362	-101.678		6.976e-17	-101.678		2.74e-06	-101.678		5.661e-08	-101.678		4.309e-15	-101.678
0.0001872	-102.685		0.0005015	-102.685		0.01333	-102.685		0.05139	-102.685		4.251e-17	-102.685		1.958e-06	-102.685		4.16e-08	-102.685		2.611e-15	-102.685
0.0001589	-103.691		0.0004463	-103.691		0.01263	-103.691		0.04929	-103.691		2.591e-17	-103.691		1.398e-06	-103.691		3.049e-08	-103.691		1.592e-15	-103.691
0.0001344	-104.698		0.0003967	-104.698		0.01196	-104.698		0.0473	-104.698		1.576e-17	-104.698		9.965e-07	-104.698		2.226e-08	-104.698		9.73e-16	-104.698
0.0001135	-105.705		0.0003522	-105.705		0.01133	-105.705		0.04543	-105.705		9.56e-18	-105.705		7.093e-07	-105.705		1.619e-08	-105.705		6.014e-16	-105.705
9.558e-05	-106.711		0.0003123	-106.711		0.01072	-106.711		0.04366	-106.711		5.784e-18	-106.711		5.041e-07	-106.711		1.173e-08	-106.711		3.841e-16	-106.711
8.025e-05	-107.718		0.0002765	-107.718		0.01015	-107.718		0.04198	-107.718		3.484e-18	-107.718		3.574e-07	-107.718		8.459e-09	-107.718		2.546e-16	-107.718
6.718e-05	-108.725		0.0002445	-108.725		0.00961	-108.725		0.04039	-108.725		2.088e-18	-108.725		2.529e-07	-108.725		6.072e-09	-108.725		1.736e-16	-108.725
5.604e-05	-109.731		0.0002159	-109.731		0.00909	-109.731		0.03888	-109.731		1.246e-18	-109.731		1.785e-07	-109.731		4.339e-09	-109.731		1.208e-16	-109.731
4.657e-05	-110.738		0.0001904	-110.738		0.00859	-110.738		0.03744	-110.738		7.38e-19	-110.738		1.257e-07	-110.738		3.082e-09	-110.738		8.488e-17	-110.738
3.856e-05	-111.745		0.0001676	-111.745		0.00812	-111.745		0.03608	-111.745		4.343e-19	-111.745		8.832e-08	-111.745		2.176e-09	-111.745		6.014e-17	-111.745
3.182e-05	-112.752		0.0001473	-112.752		0.00767	-112.752		0.03479	-112.752		2.537e-19	-112.752		6.191e-08	-112.752		1.527e-09	-112.752		4.278e-17	-112.752
2.616e-05	-113.758		0.0001292	-113.758		0.00725	-113.758		0.03357	-113.758		1.471e-19	-113.758		4.332e-08	-113.758		1.064e-09	-113.758		3.042e-17	-113.758
2.142e-05	-114.765		0.000113	-114.765		0.00685	-114.765		0.03242	-114.765		8.443e-20	-114.765		3.024e-08	-114.765		7.367e-10	-114.765		2.159e-17	-114.765
1.747e-05	-115.772		9.875e-05	-115.772		0.00647	-115.772		0.0313	-115.772		4.799e-20	-115.772		2.107e-08	-115.772		5.064e-10	-115.772		1.527e-17	-115.772
1.419e-05	-116.779		8.609e-05	-116.779		0.0061	-116.779		0.03024	-116.779		2.698e-20	-116.779		1.463e-08	-116.779		3.454e-10	-116.779		1.075e-17	-116.779
1.147e-05	-117.785		7.492e-05	-117.785		0.00576	-117.785		0.02923	-117.785		1.501e-20	-117.785		1.013e-08	-117.785		2.335e-10	-117.785		7.529e-18	-117.785
9.211e-06	-118.792		6.507e-05	-118.792		0.00543	-118.792		0.02827	-118.792		8.251e-21	-118.792		6.993e-09	-118.792		1.562e-10	-118.792		5.241e-18	-118.792
7.355e-06	-119.799		5.64e-05	-119.799		0.00512	-119.799		0.02736	-119.799		4.475e-21	-119.799		4.815e-09	-119.799		1.034e-10	-119.799		3.622e-18	-119.799
5.839e-06	-120.805		4.879e-05	-120.805		0.00483	-120.805		0.02649	-120.805		2.391e-21	-120.805		3.31e-09	-120.805		6.775e-11	-120.805		2.483e-18	-120.805
4.607e-06	-121.812		4.21e-05	-121.812		0.00455	-121.812		0.02567	-121.812		1.255e-21	-121.812		2.272e-09	-121.812		4.387e-11	-121.812		1.685e-18	-121.812
3.612e-06	-122.819		3.625e-05	-122.819		0.00429	-122.819		0.02488	-122.819		6.477e-22	-122.819		1.557e-09	-122.819		2.806e-11	-122.819		1.131e-18	-122.819
2.812e-06	-123.826		3.114e-05	-123.826		0.00404	-123.826		0.02414	-123.826		3.28e-22	-123.826		1.067e-09	-123.826		1.773e-11	-123.826		7.508e-19	-123.826
2.174e-06	-124.832		2.668e-05	-124.832		0.00381	-124.832		0.02343	-124.832		1.63e-22	-124.832		7.311e-10	-124.832		1.105e-11	-124.832		4.922e-19	-124.832
1.667e-06	-125.839		2.279e-05	-125.839		0.00358	-125.839		0.02276	-125.839		7.923e-23	-125.839		5.005e-10	-125.839		6.776e-12	-125.839		3.183e-19	-125.839
1.267e-06	-126.846		1.941e-05	-126.846		0.00337	-126.846		0.02213	-126.846		3.766e-23	-126.846		3.423e-10	-126.846		4.086e-12	-126.846		2.027e-19	-126.846
9.546e-07	-127.852		1.648e-05	-127.852		0.00317	-127.852		0.02153	-127.852		1.746e-23	-127.852		2.339e-10	-127.852		2.417e-12	-127.852		1.266e-19	-127.852
7.113e-07	-128.859		1.395e-05	-128.859		0.00299	-128.859		0.02096	-128.859		7.848e-24	-128.859		1.594e-10	-128.859		1.394e-12	-128.859		7.726e-20	-128.859
5.239e-07	-129.866		1.176e-05	-129.866		0.00281	-129.866		0.02043	-129.866		3.398e-24	-129.866		1.082e-10	-129.866		7.821e-13	-129.866		4.601e-20	-129.866
3.811e-07	-130.872		9.872e-06	-130.872		0.00264	-130.872		0.01993	-130.872		1.412e-24	-130.872		7.304e-11	-130.872		4.268e-13	-130.872		2.667e-20	-130.872
2.733e-07	-131.879		8.253e-06	-131.879		0.00248	-131.879		0.01947	-131.879		5.612e-25	-131.879		4.891e-11	-131.879		2.257e-13	-131.879		1.499e-20	-131.879
1.931e-07	-132.886		6.869e-06	-132.886		0.00233	-132.886		0.01904	-132.886		2.128e-25	-132.886		3.244e-11	-132.886		1.155e-13	-132.886		8.157e-21	-132.886
1.343e-07	-133.893		5.691e-06	-133.893		0.00219	-133.893		0.01863	-133.893		7.67e-26	-133.893		2.124e-11	-133.893		5.696e-14	-133.893		4.28e-21	-133.893
9.186e-08	-134.899		4.694e-06	-134.899		0.00206	-134.899		0.01826	-134.899		2.619e-26	-134.899		1.371e-11	-134.899		2.699e-14	-134.899		2.16e-21	-134.899
6.171e-08	-135.906		3.853e-06	-135.906		0.00194	-135.906		0.0179	-135.906		8.414e-27	-135.906		8.683e-12	-135.906		1.22e-14	-135.906		1.041e-21	-135.906
4.07e-08	-136.913		3.147e-06	-136.913		0.00182	-136.913		0.01756	-136.913		2.529e-27	-136.913		5.381e-12	-136.913		5.234e-15	-136.913		4.77e-22	-136.913
2.639e-08	-137.919		2.559e-06	-137.919		0.00171	-137.919		0.01724	-137.919		7.05e-28	-137.919		3.252e-12	-137.919		2.112e-15	-137.919		2.061e-22	-137.919
1.684e-08	-138.926		2.071e-06	-138.926		0.00161	-138.926		0.01693	-138.926		1.793e-28	-138.926		1.905e-12	-138.926		7.926e-16	-138.926		8.293e-23	-138.926
1.06e-08	-139.933		1.669e-06	-139.933		0.00151	-139.933		0.01665	-139.933		4.011e-29	-139.933		1.076e-12	-139.933		2.728e-16	-139.933		3.062e-23	-139.933
6.615e-09	-140.94		1.341e-06	-140.94		0.00141	-140.94		0.01637	-140.94		6.646e-30	-140.94		5.824e-13	-140.94		8.463e-17	-140.94		1.016e-23	-140.94
4.106e-09	-141.946		1.074e-06	-141.946		0.00133	-141.946		0.01612	-141.946		0	-141.946		2.992e-13	-141.946		2.309e-17	-141.946		2.945e-24	-141.946
2.537e-09	-142.953		8.588e-07	-142.953		0.00129	-142.953		0.01587	-142.953		0	-142.953		1.441e-13	-142.953		5.336e-18	-142.953		7.163e-25	-142.953
1.526e-09	-143.96		6.871e-07	-143.96		0.00126	-143.96		0.01569	-143.96		0	-143.96		6.406e-14	-143.96		9.901e-19	-143.96		1.395e-25	-143.96
1.058e-09	-144.966		5.514e-07	-144.966		0.00124	-144.966		0.01562	-144.966		0	-144.966		2.567e-14	-144.966		1.341e-19	-144.966		2.03e-26	-144.966
8.529e-10	-145.973		4.453e-07	-145.973		0.00121	-145.973		0.01558	-145.973		0	-145.973		8.891e-15	-145.973		1.057e-20	-145.973		1.915e-27	-145.973
7.296e-10	-146.98		3.641e-07	-146.98		0.0012	-146.98		0.01555	-146.98		0	-146.98		2.471e-15	-146.98		3.275e-22	-146.98		7.466e-29	-146.98
6.578e-10	-147.987		3.038e-07	-147.987		0.00119	-147.987		0.01553	-147.987		0	-147.987		4.546e-16	-147.987		1.364e-23	-147.987		0	-147.987
6.262e-10	-148.993		2.896e-07	-148.993		0.00119	-148.993		0.01552	-148.993		0	-148.993		3.416e-17	-148.993		1.15e-24	-148.993		0	-148.993
6.262e-10	-150		2.896e-07	-150		0.00119	-150		0.01552	-150		0	-150		3.416e-17	-150		1.15e-24	-150		0	-150

## Sheet: water stress
Central Platte 2008			Tri Basin 2008			Central Platte 2012			Tri Basin 2012
Date(m/d)	Water Stress Index		Date(m/d)	Water Stress Index		Date(m/d)			Date(m/d)	Water Stress Index
2008-05-01	0		2008-05-01	0		2012-05-01	0		2012-05-01	0
2008-05-02	0		2008-05-02	0		2012-05-02	0		2012-05-02	0
2008-05-03	0		2008-05-03	0		2012-05-03	0		2012-05-03	0
2008-05-04	0		2008-05-04	0		2012-05-04	0.00709		2012-05-04	0
2008-05-05	0		2008-05-05	0		2012-05-05	0.000593472		2012-05-05	0.00483
2008-05-06	0		2008-05-06	0		2012-05-06	0.05225		2012-05-06	0.052
2008-05-07	0		2008-05-07	0		2012-05-07	0.02358		2012-05-07	0.1117
2008-05-08	0		2008-05-08	0		2012-05-08	0.02		2012-05-08	0.10244
2008-05-09	0		2008-05-09	0		2012-05-09	0.00923		2012-05-09	0.00752
2008-05-10	0		2008-05-10	0		2012-05-10	0		2012-05-10	0
2008-05-11	0		2008-05-11	0		2012-05-11	0		2012-05-11	0
2008-05-12	0		2008-05-12	0		2012-05-12	0		2012-05-12	0
2008-05-13	0		2008-05-13	0		2012-05-13	0		2012-05-13	0
2008-05-14	0		2008-05-14	0		2012-05-14	0		2012-05-14	0
2008-05-15	0		2008-05-15	0		2012-05-15	0		2012-05-15	0
2008-05-16	0.000537346		2008-05-16	0		2012-05-16	0		2012-05-16	0
2008-05-17	0.00168		2008-05-17	0		2012-05-17	0		2012-05-17	0
2008-05-18	0.01946		2008-05-18	0.01331		2012-05-18	0		2012-05-18	0
2008-05-19	0.10232		2008-05-19	0.11551		2012-05-19	0		2012-05-19	0
2008-05-20	0.00441		2008-05-20	0.00957		2012-05-20	0		2012-05-20	0
2008-05-21	0		2008-05-21	0		2012-05-21	0		2012-05-21	0
2008-05-22	0		2008-05-22	0		2012-05-22	0		2012-05-22	0
2008-05-23	0		2008-05-23	0		2012-05-23	0		2012-05-23	0
2008-05-24	0		2008-05-24	0		2012-05-24	0		2012-05-24	0
2008-05-25	0		2008-05-25	0		2012-05-25	0		2012-05-25	0
2008-05-26	0		2008-05-26	0		2012-05-26	0		2012-05-26	0
2008-05-27	0		2008-05-27	0		2012-05-27	0		2012-05-27	0
2008-05-28	0		2008-05-28	0		2012-05-28	0		2012-05-28	0
2008-05-29	0		2008-05-29	0		2012-05-29	0		2012-05-29	0
2008-05-30	0		2008-05-30	0		2012-05-30	0		2012-05-30	0
2008-05-31	0		2008-05-31	0		2012-05-31	0		2012-05-31	0
2008-06-01	0		2008-06-01	0		2012-06-01	0		2012-06-01	0
2008-06-02	0		2008-06-02	0		2012-06-02	0		2012-06-02	0
2008-06-03	0		2008-06-03	0		2012-06-03	0		2012-06-03	0
2008-06-04	0		2008-06-04	0		2012-06-04	0		2012-06-04	0
2008-06-05	0		2008-06-05	0		2012-06-05	0		2012-06-05	0
2008-06-06	0		2008-06-06	0		2012-06-06	0		2012-06-06	0
2008-06-07	0		2008-06-07	0		2012-06-07	0		2012-06-07	0
2008-06-08	0		2008-06-08	0		2012-06-08	0		2012-06-08	0
2008-06-09	0		2008-06-09	0		2012-06-09	0		2012-06-09	0
2008-06-10	0		2008-06-10	0		2012-06-10	0		2012-06-10	0
2008-06-11	0		2008-06-11	0		2012-06-11	0		2012-06-11	0
2008-06-12	0		2008-06-12	0		2012-06-12	0.0026		2012-06-12	0
2008-06-13	0		2008-06-13	0		2012-06-13	0.0622		2012-06-13	0.0954
2008-06-14	0		2008-06-14	0		2012-06-14	0.03625		2012-06-14	0.00895
2008-06-15	0		2008-06-15	0		2012-06-15	0.02675		2012-06-15	0.01043
2008-06-16	0		2008-06-16	0		2012-06-16	0.00133		2012-06-16	0
2008-06-17	0		2008-06-17	0		2012-06-17	0.06887		2012-06-17	0.02115
2008-06-18	0		2008-06-18	0		2012-06-18	0.12644		2012-06-18	0.07562
2008-06-19	0		2008-06-19	0		2012-06-19	0.18453		2012-06-19	0.11525
2008-06-20	0		2008-06-20	0		2012-06-20	0.06311		2012-06-20	0.00605
2008-06-21	0		2008-06-21	0		2012-06-21	0.08756		2012-06-21	0.07337
2008-06-22	0		2008-06-22	0		2012-06-22	0.16245		2012-06-22	0.33298
2008-06-23	0		2008-06-23	0		2012-06-23	0.13636		2012-06-23	0.37612
2008-06-24	0		2008-06-24	0		2012-06-24	0.0311		2012-06-24	0
2008-06-25	0		2008-06-25	0		2012-06-25	0.0239		2012-06-25	0
2008-06-26	0		2008-06-26	0		2012-06-26	0.25088		2012-06-26	0.2001
2008-06-27	0		2008-06-27	0		2012-06-27	0.41382		2012-06-27	0.29175
2008-06-28	0		2008-06-28	0		2012-06-28	0.30323		2012-06-28	0.2416
2008-06-29	0		2008-06-29	0		2012-06-29	0.34297		2012-06-29	0.42523
2008-06-30	0		2008-06-30	0		2012-06-30	0.38473		2012-06-30	0.24583
2008-07-01	0		2008-07-01	0		2012-07-01	0.50259		2012-07-01	0.54204
2008-07-02	0		2008-07-02	0		2012-07-02	0.61356		2012-07-02	0.60066
2008-07-03	0		2008-07-03	0		2012-07-03	0.662		2012-07-03	0.63565
2008-07-04	0		2008-07-04	0		2012-07-04	0.69425		2012-07-04	0.66193
2008-07-05	0		2008-07-05	0		2012-07-05	0.69842		2012-07-05	0.64995
2008-07-06	0		2008-07-06	0		2012-07-06	0.71444		2012-07-06	0.6665
2008-07-07	0		2008-07-07	0		2012-07-07	0.64478		2012-07-07	0.5412
2008-07-08	0		2008-07-08	0.00156		2012-07-08	0.56005		2012-07-08	0.31051
2008-07-09	0		2008-07-09	0.01059		2012-07-09	0.61779		2012-07-09	0.27705
2008-07-10	0.01368		2008-07-10	0.04967		2012-07-10	0.6207		2012-07-10	0.31835
2008-07-11	0.024		2008-07-11	0.16139		2012-07-11	0.6004		2012-07-11	0.52886
2008-07-12	0.01599		2008-07-12	0.08802		2012-07-12	0.69186		2012-07-12	0.64802
2008-07-13	0.05036		2008-07-13	0.19511		2012-07-13	0.72524		2012-07-13	0.65718
2008-07-14	0.09992		2008-07-14	0.32835		2012-07-14	0.74736		2012-07-14	0.67025
2008-07-15	0.07868		2008-07-15	0.22345		2012-07-15	0.78319		2012-07-15	0.73322
2008-07-16	0.0254		2008-07-16	0.0079		2012-07-16	0.80613		2012-07-16	0.73819
2008-07-17	0		2008-07-17	0		2012-07-17	0.80017		2012-07-17	0.73017
2008-07-18	0		2008-07-18	0		2012-07-18	0.79214		2012-07-18	0.69714
2008-07-19	0		2008-07-19	0		2012-07-19	0.77591		2012-07-19	0.71565
2008-07-20	0		2008-07-20	0		2012-07-20	0.80616		2012-07-20	0.75
2008-07-21	0		2008-07-21	0		2012-07-21	0.82803		2012-07-21	0.77633
2008-07-22	0		2008-07-22	0		2012-07-22	0.83627		2012-07-22	0.77231
2008-07-23	0		2008-07-23	0		2012-07-23	0.83627		2012-07-23	0.76826
2008-07-24	0		2008-07-24	0		2012-07-24	0.84224		2012-07-24	0.77539
2008-07-25	0		2008-07-25	0		2012-07-25	0.83065		2012-07-25	0.7529
2008-07-26	0		2008-07-26	0		2012-07-26	0.81354		2012-07-26	0.73821
2008-07-27	0		2008-07-27	0		2012-07-27	0.80291		2012-07-27	0.71993
2008-07-28	0		2008-07-28	0		2012-07-28	0.79545		2012-07-28	0.72855
2008-07-29	0		2008-07-29	0		2012-07-29	0.79843		2012-07-29	0.72625
2008-07-30	0.00306		2008-07-30	0		2012-07-30	0.66315		2012-07-30	0.34423
2008-07-31	0.03506		2008-07-31	0		2012-07-31	0.55447		2012-07-31	0.01163
2008-08-01	0.0451		2008-08-01	0		2012-08-01	0.4857		2012-08-01	0.08994
2008-08-02	0.11063		2008-08-02	0.07849		2012-08-02	0.18222		2012-08-02	0
2008-08-03	0.16498		2008-08-03	0.16175		2012-08-03	0.00215		2012-08-03	0
2008-08-04	0.20185		2008-08-04	0.10827		2012-08-04	0		2012-08-04	0
2008-08-05	0.16211		2008-08-05	0.16454		2012-08-05	0		2012-08-05	0
2008-08-06	0.08965		2008-08-06	0.02032					2012-08-06	0
2008-08-07	0.06959		2008-08-07	0.07164					2012-08-07	0
2008-08-08	0.16194		2008-08-08	0.08386					2012-08-08	0
2008-08-09	0.13872		2008-08-09	0
2008-08-10	0.00826		2008-08-10	0
2008-08-11	0.11587		2008-08-11	0.10608
2008-08-12	0.0384		2008-08-12	0
2008-08-13	0.01355		2008-08-13	0.02104
2008-08-14	0.0168		2008-08-14	0
2008-08-15	0.01008		2008-08-15	0
2008-08-16	0.01966		2008-08-16	0
2008-08-17	0.08643		2008-08-17	0.00258
2008-08-18	0.13234		2008-08-18	0.04636
2008-08-19	0.1768		2008-08-19	0.13466
2008-08-20	0.23709		2008-08-20	0.25279
2008-08-21	0.28382		2008-08-21	0.33515
2008-08-22	0.24374		2008-08-22	0.40515
2008-08-23	0.25476		2008-08-23	0.15206
2008-08-24	0.0959		2008-08-24	0.01687
2008-08-25	0.13314		2008-08-25	0.06402
2008-08-26	0.17593		2008-08-26	0.12889
2008-08-27	0.18898		2008-08-27	0.08418
2008-08-28	0.18838		2008-08-28	0.10546
2008-08-29	0.24828		2008-08-29	0.23138
2008-08-30	0.20294		2008-08-30	0.39912
2008-08-31	0.1869		2008-08-31	0.49138
			2008-09-01	0.42219
